# Supplementary material for: Establishing multiple omics baselines for three Southeast Asian populations in the Singapore Integrative Omics Study
Source: Nat Commun. 2017 Sep 21;8:653. doi: 10.1038/s41467-017-00413-x (PMC5608948; doi:10.1038/s41467-017-00413-x)
Supplement: Supplementary file 2 — Supplementary Data 1 [file 41467_2017_413_MOESM2_ESM.xlsx]

## Sheet: Supplementary Data 1
Supplementary Data 1: List of MRM transitions measured in this study
Compound	Isotope	Q1	Q3	Retention	Frag	Collision	Cell	Correction	All
Name	monitored			Time	-mentor	Energy	Accelerator	factor	factors
				(min)			Voltage
Cer(d18:0/8:0) (IS)	[M + H]+	428.4	284.3	4.11	380	30	5	-	-
Cer(d18:0/16:0)	[M + H]+	540.5	284.3	5.65	380	30	5	1	1
Cer(d18:0/18:0)	[M + H]+	568.6	284.3	5.99	380	30	5	1	1
Cer(d18:0/20:0)	[M + H]+	596.6	284.3	6.25	380	30	5	1	1
Cer(d18:0/22:0)	[M + H]+	624.6	284.3	6.53	380	30	5	1	1
Cer(d18:0/24:0)	[M + H]+	652.7	284.3	6.77	380	30	5	1	1
Cer(d18:0/24:1)	[M + H]+	650.6	284.3	6.69	380	30	5	1	1
Cer(d18:1/17:0) (IS)	[M + H]+	552.5	264.3	5.69	380	29	5	-	-
Cer(d18:1/16:0)	[M + H]+	538.5	264.3	5.52	380	29	5	1	1
Cer(d18:1/18:0)	[M + H]+	566.6	264.3	5.86	380	29	5	1	1
Cer(d18:1/20:0)	[M + H]+	594.6	264.3	6.16	380	29	5	1	1
Cer(d18:1/22:0)	[M + H]+	622.6	264.3	6.44	380	29	5	1	1
Cer(d18:1/24:0)	[M + H]+	650.6	264.3	6.69	380	29	5	1	1
Cer(d18:1/24:1)	[M + H]+	648.6	264.3	6.45	380	29	5	1	1
HexCer(d18:1/16:0 d3) (IS)	[M + H]+	703.6	264.3	4.83	380	33	5	-	-
HexCer(d18:1/16:0)	[M + H]+	700.6	264.3	4.84	380	33	5	1	1
HexCer(d18:1/18:0)	[M + H]+	728.6	264.3	5.2	380	33	5	1	1
HexCer(d18:1/20:0)	[M + H]+	756.6	264.3	5.6	380	33	5	1	1
HexCer(d18:1/22:0)	[M + H]+	784.7	264.3	5.86	380	33	5	1	1
HexCer(d18:1/24:0)	[M + H]+	812.7	264.3	6.13	380	33	5	1	1
HexCer(d18:1/24:1)	[M + H]+	810.7	264.3	5.86	380	33	5	1	1
Hex2Cer(d18:1/16:0 d3) (IS)	[M + H]+	865.6	264.3	4.53	380	53	5	-	-
Hex2Cer(d18:1/16:0)	[M + H]+	862.6	264.3	4.53	380	53	5	1	1
Hex2Cer(d18:1/18:0)	[M + H]+	890.7	264.3	4.9	380	53	5	1	1
Hex2Cer(d18:1/20:0)	[M + H]+	918.7	264.3	5.32	380	53	5	1	1
Hex2Cer(d18:1/22:0)	[M + H]+	946.7	264.3	5.57	380	53	5	1	1
Hex2Cer(d18:1/24:0)	[M + H]+	974.8	264.3	5.85	380	53	5	1	1
Hex2Cer(d18:1/24:1)	[M + H]+	972.7	264.3	5.58	380	53	5	1	1
Hex3Cer(d18:1/17:0) (IS)	[M + H]+	1038.7	264.3	4.52	380	57	5	-	-
Hex3Cer(d18:1/16:0)	[M + H]+	1024.7	264.3	4.34	380	57	5	1	1
Hex3Cer(d18:1/18:0)	[M + H]+	1052.7	264.3	4.71	380	57	5	1	1
Hex3Cer(d18:1/20:0)	[M + H]+	1080.7	264.3	5.05	380	57	5	1	1
Hex3Cer(d18:1/22:0)	[M + H]+	1108.8	264.3	5.39	380	57	5	1	1
Hex3Cer(d18:1/24:0)	[M + H]+	1136.8	264.3	5.67	380	57	5	1	1
Hex3Cer(d18:1/24:1)	[M + H]+	1134.8	264.3	5.39	380	57	5	1	1
GM3(d18:1/16:0)	[M + H]+	1153.7	264.3	3.7	380	57	5	1	1
GM3(d18:1/18:0)	[M + H]+	1181.8	264.3	4	380	57	5	1	1
GM3(d18:1/20:0)	[M + H]+	1209.8	264.3	4.3	380	57	5	1	1
GM3(d18:1/22:0)	[M + H]+	1237.8	264.3	4.7	380	57	5	1	1
GM3(d18:1/24:0)	[M + H]+	1265.8	264.3	5	380	57	5	1	1
GM3(d18:1/24:1)	[M + H]+	1263.8	264.3	4.7	380	57	5	1	1
SM(30:1) (IS)	[M + H]+	647.5	184.1	3.5	380	25	5	-	-
SM(31:1)	[M + H]+	661.5	184.1	3.7	380	25	5	1	1
SM(32:0)	[M + H]+	677.6	184.1	4	380	25	5	1	1
SM(32:1)	[M + 1 + H]+	675.5	184.1	3.9	380	25	5	1	1
SM(32:2)	[M + H]+	673.5	184.1	3.6	380	25	5	1	1
SM(33:1)	[M + 1 + H]+	689.6	184.1	4.1	380	25	5	1	1
SM(34:0)	[M + H]+	705.6	184.1	4.4	380	25	5	1	1
SM(34:1)	[M + 2 + H]+	703.6	184.1	4.3	380	25	5	1	1
SM(34:2)	[M + 1 + H]+	701.6	184.1	4.1	380	25	5	1	1
SM(34:3)	[M + H]+	699.5	184.1	3.97	380	25	5	1	1
SM(35:1)	[M + H]+	717.6	184.1	4.5	380	25	5	1	1
SM(35:2)	[M + H]+	715.6	184.1	4.21	380	25	5	1	1
SM(36:1)	[M + 1 + H]+	731.6	184.1	4.62	380	25	5	1	1
SM(36:2)	[M + 1 + H]+	729.6	184.1	4.4	380	25	5	1	1
SM(36:3)	[M + H]+	727.6	184.1	4.2	380	25	5	1	1
SM(37:2)	[M + H]+	743.5	184.1	4.7	380	25	5	1	1
SM(38:1)	[M + 1 + H]+	759.6	184.1	4.9	380	25	5	1	1
SM(38:2)	[M + 1 + H]+	757.6	184.1	4.75	380	25	5	1	1
SM(39:1)	[M + 1 + H]+	773.7	184.1	5.16	380	25	5	1	1
SM(41:1)	[M + 1 + H]+	801.7	184.1	5.47	380	25	5	1	1
SM(41:2)	[M + 1 + H]+	799.7	184.1	5.4	380	25	5	1	1
SM(42:1)	[M + 1 + H]+	816.7	184.1	5.62	380	25	5	1	1
PC(13:0_13:0) (IS)	[M + H]+	650.5	184.1	3.83	380	21	5	-	1
PC(28:0)	[M + H]+	678.5	184.1	4.12	380	21	5	1	1
PC(29:0)	[M + H]+	692.5	184.1	4.63	380	21	5	1	1
PC(30:0)	[M + H]+	706.5	184.1	4.38	380	21	5	1	1
PC(32:0)	[M + 1 + H]+	734.6	184.1	4.86	380	21	5	1	1
PC(32:1)	[M + H]+	732.6	184.1	4.62	380	21	5	1	1
PC(32:2)	[M + H]+	730.5	184.1	4.38	380	21	5	1	1
PC(32:3)	[M + H]+	728.5	184.1	4.2	380	21	5	1	1
PC(33:0)	[M + H]+	748.6	184.1	5	380	21	5	1	1
PC(34:0)	[M + H]+	762.6	184.1	5.08	380	21	5	1	1
PC(34:1)	[M + 1 + H]+	760.6	184.1	4.97	380	21	5	1	1
PC(34:2)	[M + 2 + H]+	758.6	184.1	4.9	380	21	5	1	1
PC(34:3)	[M + 1 + H]+	756.6	184.1	4.55	380	21	5	1	1
PC(34:4)	[M + H]+	754.5	184.1	4.5	380	21	5	1	1
PC(34:5)	[M + H]+	752.5	184.1	4.41	380	21	5	1	1
PC(35:5)	[M + 1 + H]+	766.5	184.1	4.94	380	21	5	1	1
PC(36:0)\PC(P-38:6)	[M + H]+	790.6	184.1	5.3	380	21	5	1	1
PC(36:1)	[M + 1 + H]+	788.6	184.1	5.34	380	21	5	1	1
PC(36:2)	[M + 2 + H]+	786.6	184.1	5.11	380	21	5	1	1
PC(36:3)	[M + 1 + H]+	784.6	184.1	4.88	380	21	5	1	1
PC(36:5)	[M + 1 + H]+	780.6	184.1	4.7	380	21	5	1	1
PC(36:6)	[M + H]+	778.5	184.1	4.59	380	21	5	1	1
PC(38:2)	[M + 1 + H]+	814.6	184.1	5.33	380	21	5	1	1
PC(38:3)	[M + 1 + H]+	812.6	184.1	5.22	380	21	5	1	1
PC(38:4)	[M + 2 + H]+	810.6	184.1	5.13	380	21	5	1	1
PC(38:5)	[M + 1 + H]+	808.6	184.1	4.85	380	21	5	1	1
PC(38:7)	[M + H]+	804.6	184.1	4.77	380	21	5	1	1
PC(40:4)	[M + 1 + H]+	838.6	184.1	5.35	380	21	5	1	1
PC(40:5)	[M + 1 + H]+	836.6	184.1	5.38	380	21	5	1	1
PC(40:6)	[M + 1 + H]+	834.6	184.1	5.14	380	21	5	1	1
PC(40:7)	[M + 1 + H]+	832.6	184.1	4.85	380	21	5	1	1
PC(40:8)	[M + 1 + H]+	830.6	184.1	4.72	380	21	5	1	1
PC(16:0_20:4)\	[M + 2 + H]+	782.6	184.1	4.78	380	21	5	1	1
PC(18:1_18:3)
PC(16:0_22:6)\	[M + 1 + H]+	806.6	184.1	4.76	380	21	5	1	1
PC(18:2_20:4)
PC(31:0)\PC(O-32:0)	[M + H]+	720.6	184.1	4.99	380	21	5	1	1
PC(31:1)\PC(O-32:1)\	[M + H]+	718.5	184.1	4.7	380	21	5	1	1
PC(P-32:0)
PC(33:1)\PC(O-34:1)	[M + H]+	746.6	184.1	4.8	380	21	5	1	1
PC(33:2)\PC(O-34:2)\	[M + H]+	744.6	184.1	5	380	21	5	1	1
PC(P-34:1)
PC(33:3)\PC(O-34:3)\	[M + H]+	742.5	184.1	4.85	380	21	5	1	1
PC(P-34:2)
PC(35:0)\PC(O-36:0)	[M + H]+	776.6	184.1	5.5	380	21	5	1	1
PC(35:1)\PC(O-36:1)	[M + H]+	774.6	184.1	5.3	380	21	5	1	1
PC(35:2)\PC(O-36:2)	[M + 1 + H]+	772.6	184.1	5.22	380	21	5	1	1
PC(35:3)\PC(O-36:3)\	[M + H]+	770.6	184.1	5.05	380	21	5	1	1
PC(P-36:2)
PC(35:4)\PC(O-36:4)	[M + 1 + H]+	768.6	184.1	4.91	380	21	5	1	1
PC(37:4)\PC(O-38:4)	[M + 1 + H]+	796.6	184.1	5.15	380	21	5	1	1
PC(37:5)\PC(O-38:5)\	[M + 1 + H]+	794.6	184.1	4.97	380	21	5	1	1
PC(P-38:4)
PC(37:6)\PC(P-38:5)	[M + H]+	792.6	184.1	4.94	380	21	5	1	1
PC(39:5)\PC(O-40:5)	[M + H]+	822.6	184.1	5.28	380	21	5	1	1
PC(39:6)\PC(O-40:6)	[M + H]+	820.6	184.1	5.03	380	21	5	1	1
PC(39:7)\PC(O-40:7)\	[M + H]+	818.6	184.1	5.25	380	21	5	1	1
PC(P-40:6)
PC(O-32:2)\PC(P-32:1)	[M + H]+	716.6	184.1	4.73	380	21	5	1	1
PC(O-34:4)\PC(P-34:3)	[M + H]+	740.6	184.1	4.85	380	21	5	1	1
PC(O-36:5)\PC(P-36:4)	[M + 1 + H]+	766.6	184.1	4.88	380	21	5	1	1
PC(P-30:0)	[M + H]+	690.4	184.1	4.7	380	21	5	1	1
PC(P-36:5)	[M + H]+	764.6	184.1	4.88	380	21	5	1	1
LPC(13:0) (IS)	[M + H]+	454.3	184.1	1.84	380	21	5	-	-
LPC(19:0) (IS)	[M + H]+	538.4	184.1	2.96	380	21	5	-	-
LPC(14:0)	[M + H]+	468.3	184.1	2.04	380	21	5	1	1
LPC(15:0)	[M + H]+	482.3	184.1	2.24	380	21	5	1	1
LPC(16:0)	[M + 1 + H]+	496.3	184.1	2.43	380	21	5	1	1
LPC(16:1)	[M + H]+	494.3	184.1	2.19	380	21	5	1	1
LPC(17:0)	[M + H]+	510.4	184.1	2.6	380	21	5	1	1
LPC(17:1)	[M + H]+	508.4	184.1	2.36	380	21	5	1	1
LPC(18:0)	[M + H]+	524.4	184.1	2.79	380	21	5	1	1
LPC(18:1)	[M + H]+	522.4	184.1	2.54	380	21	5	1	1
LPC(18:2)	[M + H]+	520.3	184.1	2.33	380	21	5	1	1
LPC(18:3)	[M + H]+	518.3	184.1	2.16	380	21	5	1	1
LPC(20:0)	[M + H]+	552.4	184.1	3.15	380	21	5	1	1
LPC(20:1)	[M + H]+	550.4	184.1	2.86	380	21	5	1	1
LPC(20:2)	[M + H]+	548.4	184.1	2.65	380	21	5	1	1
LPC(20:3)	[M + H]+	546.4	184.1	2.48	380	21	5	1	1
LPC(20:4)	[M + H]+	544.3	184.1	2.36	380	21	5	1	1
LPC(20:5)	[M + H]+	542.3	184.1	2.18	380	21	5	1	1
LPC(22:0)	[M + H]+	580.4	184.1	3.62	380	21	5	1	1
LPC(22:1)	[M + H]+	578.4	184.1	3.2	380	21	5	1	1
LPC(22:5)	[M + H]+	570.4	184.1	2.45	380	21	5	1	1
LPC(22:6)	[M + H]+	568.3	184.1	2.37	380	21	5	1	1
LPC(24:0)	[M + H]+	608.5	184.1	4.06	380	21	5	1	1
LPC(26:0)	[M + H]+	636.5	184.1	4.42	380	21	5	1	1
LPC(O-16:0)	[M + H]+	482.4	104.1	2.52	380	21	5	1	1
LPC(O-18:0)	[M + H]+	510.4	104.1	2.6	380	21	5	1	1
LPC(O-18:1)	[M + H]+	508.4	104.1	2.61	380	21	5	1	1
LPC(O-20:0)	[M + H]+	538.4	104.1	2.96	380	21	5	1	1
LPC(O-20:1)	[M + H]+	536.4	104.1	2.96	380	21	5	1	1
LPC(O-22:0)	[M + H]+	566.5	104.1	3.67	380	21	5	1	1
LPC(O-22:1)	[M + H]+	564.4	104.1	3.3	380	21	5	1	1
LPC(O-24:0)	[M + H]+	594.5	104.1	4.11	380	21	5	1	1
LPC(O-24:1)	[M + H]+	592.5	104.1	3.8	380	21	5	1	1
LPC(O-24:2)	[M + H]+	590.5	104.1	3.5	380	21	5	1	1
PE(17:0_17:0) (IS)	[M + H]+	720.6	579.5	5.45	380	17	5	-	-
PE(32:0)	[M + H]+	692.5	551.5	5.1	380	17	5	1	1
PE(32:1)	[M + H]+	690.5	549.5	4.81	380	17	5	1	1
PE(34:1)	[M + H]+	718.5	577.5	5.14	380	17	5	1	1
PE(34:2)	[M + H]+	716.5	575.5	4.91	380	17	5	1	1
PE(34:3)	[M + H]+	714.5	573.5	4.71	380	17	5	1	1
PE(35:1)	[M + H]+	732.6	591.5	5.4	380	17	5	1	1
PE(35:2)\PE(O-36:2)	[M + H]+	730.5	589.5	5.25	380	17	5	1	1
PE(36:0)	[M + H]+	748.6	607.6	5.8	380	17	5	1	1
PE(36:1)	[M + H]+	746.6	605.6	5.47	380	17	5	1	1
PE(36:2)	[M + H]+	744.6	603.5	5.26	380	17	5	1	1
PE(36:3)	[M + H]+	742.5	601.5	5.01	380	17	5	1	1
PE(36:4)	[M + H]+	740.5	599.5	4.95	380	17	5	1	1
PE(36:5)	[M + H]+	738.5	597.5	4.76	380	17	5	1	1
PE(38:3)	[M + H]+	770.6	629.6	5.34	380	17	5	1	1
PE(38:4)	[M + H]+	768.6	627.5	5.3	380	17	5	1	1
PE(38:5)	[M + H]+	766.5	625.5	5.1	380	17	5	1	1
PE(38:6)	[M + H]+	764.5	623.5	4.9	380	17	5	1	1
PE(40:4)	[M + H]+	796.6	655.6	5.62	380	17	5	1	1
PE(40:5)	[M + H]+	794.6	653.6	5.35	380	17	5	1	1
PE(40:6)	[M + H]+	792.6	651.5	5.3	380	17	5	1	1
PE(40:7)	[M + H]+	790.5	649.5	5.02	380	17	5	1	1
PE(O-18:0/22:5)	[M + H]+	780.6	639.6	5.44	380	17	5	1	1
PE(O-18:1/18:2)	[M + H]+	728.6	587.5	5.36	380	17	5	1	1
PE(O-18:1/20:3)	[M + H]+	754.6	613.6	5.4	380	17	5	1	1
PE(O-18:2/18:2)	[M + H]+	726.5	585.5	5.07	380	17	5	1	1
PE(O-18:2/20:3)	[M + H]+	752.6	611.5	5.39	380	17	5	1	1
PE(O-18:2/22:5)	[M + H]+	776.6	635.5	5.36	380	17	5	1	1
PE(O-34:1)	[M + H]+	704.6	563.5	5.25	380	17	5	1	1
PE(O-34:2)	[M + H]+	702.5	561.5	5.04	380	17	5	1	1
PE(O-36:5)	[M + H]+	724.5	583.5	5.04	380	17	5	1	1
PE(O-36:6)	[M + H]+	722.5	581.5	4.87	380	17	5	1	1
PE(O-40:6)	[M + H]+	778.5	637.5	5.39	380	17	5	1	1
PE(P-16:0/18:1)	[M + H]+	702.5	339.3	5.25	380	17	5	1.85	1.85
PE(P-16:0/18:2)	[M + H]+	700.5	337.3	5.03	380	17	5	1.85	1.85
PE(P-16:0/20:4)	[M + H]+	724.5	361.3	5.05	380	17	5	1.85	1.85
PE(P-16:0/22:5)	[M + H]+	750.5	387.3	5.09	380	17	5	1.85	1.85
PE(P-16:0/22:6)	[M + H]+	748.5	385.3	5.02	380	17	5	1.85	1.85
PE(P-18:0/18:1)	[M + H]+	730.5	339.3	5.6	380	17	5	1.85	1.85
PE(P-18:0/18:2)	[M + H]+	728.6	337.3	5.36	380	17	5	1.85	1.85
PE(P-18:0/20:4)	[M + H]+	752.6	361.3	5.39	380	17	5	1.85	1.85
PE(P-18:0/22:5)	[M + H]+	778.5	387.3	5.41	380	17	5	1.85	1.85
PE(P-18:0/22:6)	[M + H]+	776.6	385.3	5.48	380	17	5	1.85	1.85
PE(P-20:0/20:4)	[M + H]+	780.6	361.3	5.7	380	17	5	1.85	1.85
LPE(14:0) (IS)	[M + H]+	426.3	285.2	2.12	380	17	5	-	-
LPE(16:0)	[M + H]+	454.3	313.3	2.51	380	17	5	1	1
LPE(18:0)	[M + H]+	482.3	341.3	2.87	380	17	5	1	1
LPE(18:1)	[M + H]+	480.3	339.3	2.61	380	17	5	1	1
LPE(18:2)	[M + H]+	478.3	337.3	2.41	380	17	5	1	1
LPE(20:4)	[M + H]+	502.3	361.3	2.43	380	17	5	1	1
LPE(22:6)	[M + H]+	526.3	385.3	2.44	380	17	5	1	1
PG(17:0_17:0) (IS)	[M + NH4]+	768.6	579.5	4.7	380	21	5	-	-
PG(34:1)	[M + NH4]+	766.6	577.5	4.4	380	21	5	1	1
PG(36:1)	[M + NH4]+	794.6	605.6	4.8	380	21	5	1	1
PG(36:2)	[M + NH4]+	792.6	603.5	4.6	380	21	5	1	1
PI(32:0)	[M + NH4]+	828.6	551.6	4.12	380	17	5	1.44	1.44
PI(32:1)	[M + NH4]+	826.5	549.5	3.91	380	17	5	1.44	1.44
PI(34:0)	[M + NH4]+	856.6	579.6	4.35	380	17	5	1.44	1.44
PI(34:1)	[M + NH4]+	854.6	577.6	4.2	380	17	5	1.44	1.44
PI(36:1)	[M + NH4]+	882.6	605.6	4.5	380	17	5	1.44	1.44
PI(36:2)	[M + NH4]+	880.6	603.6	4.4	380	17	5	1.44	1.44
PI(36:3)	[M + NH4]+	878.6	601.6	4.2	380	17	5	1.44	1.44
PI(36:4)	[M + NH4]+	876.6	599.6	4.1	380	17	5	1.44	1.44
PI(38:2)	[M + NH4]+	908.6	631.6	4.6	380	17	5	1.44	1.44
PI(38:3)	[M + NH4]+	906.6	629.6	4.5	380	17	5	1.44	1.44
PI(38:4)	[M + NH4]+	904.6	627.6	4.4	380	17	5	1.44	1.44
PI(38:5)	[M + NH4]+	902.6	625.6	4.2	380	17	5	1.44	1.44
PI(38:6)	[M + NH4]+	900.6	623.6	4.1	380	17	5	1.44	1.44
PI(40:4)	[M + NH4]+	932.6	655.6	4.48	380	17	5	1.44	1.44
PI(40:5)	[M + NH4]+	930.6	653.6	4.46	380	17	5	1.44	1.44
PI(40:6)	[M + NH4]+	928.6	651.6	4.34	380	17	5	1.44	1.44
LPI(18:0)	[M + NH4]+	618.3	341.3	2.41	380	17	5	1.44	1.44
LPI(18:1)	[M + NH4]+	616.3	339.3	2.17	380	17	5	1.44	1.44
LPI(18:2)	[M + NH4]+	614.3	337.3	1.97	380	17	5	1.44	1.44
LPI(20:4)	[M + NH4]+	638.3	361.3	2	380	17	5	1.44	1.44
PS(17:0_17:0) (IS)	[M + H]+	764.5	579.5	5	380	25	5	-	-
PS(36:1)	[M + H]+	790.6	605.6	4.8	380	25	5	1	1
PS(36:2)	[M + H]+	788.5	603.5	4.6	380	25	5	1	1
PS(38:3)	[M + H]+	814.6	629.6	4.78	380	25	5	1	1
PS(38:4)	[M + H]+	812.5	627.5	4.85	380	25	5	1	1
PS(38:5)	[M + H]+	810.5	625.5	4.25	380	25	5	1	1
PS(40:5)	[M + H]+	838.6	653.6	4.55	380	25	5	1	1
PS(40:6)	[M + H]+	836.5	651.5	5	380	25	5	1	1
Cholesterol-d7 (IS) (161)	[M + NH4]+	376.4	161.2	5.03	380	23	5	-	-
Cholesterol-d7 (IS) (95)	[M + NH4]+	376.4	95.2	5.03	380	38	5	-	-
Cholesterol (161)	[M + NH4]+	369.4	161.2	5.04	380	23	5	1	1
Cholesterol (95)	[M + NH4]+	369.4	95.2	5.04	380	38	5	1	1
CE(18:0-d6) (IS)	[M + NH4]+	676.7	375.3	8.11	380	10	5	-	-
CE(14:0)	[M + NH4]+	614.6	369.3	7.8	380	10	5	2.04	2.04
CE(15:0)	[M + NH4]+	628.6	369.3	7.9	380	10	5	1.56	1.56
CE(16:0)	[M + NH4]+	642.6	369.3	7.9	380	10	5	1.27	1.27
CE(16:1)	[M + NH4]+	640.6	369.3	7.9	380	10	5	0.69	0.69
CE(16:2)	[M + NH4]+	638.6	369.3	7.8	380	10	5	0.21	0.21
CE(17:0)	[M + NH4]+	656.6	369.3	7.98	380	10	5	1.08	1.08
CE(17:1)	[M + NH4]+	654.6	369.3	7.95	380	10	5	0.58	0.58
CE(18:0)	[M + NH4]+	670.7	369.3	8.1	380	10	5	0.93	0.93
CE(18:1)	[M + 1 + NH4]+	668.6	369.3	7.97	380	10	5	0.5	0.5
CE(18:2)	[M + 2 + NH4]+	666.6	369.3	7.77	380	10	5	0.15	0.15
CE(18:3)	[M + 1 + NH4]+	664.6	369.3	7.73	380	10	5	0.15	0.15
CE(20:1)	[M + NH4]+	696.7	369.3	8.1	380	10	5	0.39	0.39
CE(20:2)	[M + NH4]+	694.7	369.3	7.87	380	10	5	0.12	0.12
CE(20:3)	[M + NH4]+	692.6	369.3	7.8	380	10	5	0.12	0.12
CE(20:4)	[M + 2 + NH4]+	690.6	369.3	7.75	380	10	5	0.12	0.12
CE(20:5)	[M + 2 + NH4]+	688.6	369.3	7.68	380	10	5	0.12	0.12
CE(22:0)	[M + NH4]+	726.7	369.3	8.34	380	10	5	0.6	0.6
CE(22:1)	[M + NH4]+	724.7	369.3	8.3	380	10	5	0.32	0.32
CE(22:4)	[M + NH4]+	718.7	369.3	7.88	380	10	5	0.1	0.1
CE(22:5)	[M + NH4]+	716.6	369.3	7.79	380	10	5	0.1	0.1
CE(22:6)	[M + NH4]+	714.6	369.3	7.7	380	10	5	0.1	0.1
CE(24:0)	[M + NH4]+	754.7	369.3	8.43	380	10	5	0.51	0.51
CE(24:1)	[M + NH4]+	752.7	369.3	8.32	380	10	5	0.27	0.27
CE(24:4)	[M + NH4]+	746.7	369.3	8	380	10	5	0.08	0.08
CE(24:5)	[M + NH4]+	744.7	369.3	7.9	380	10	5	0.08	0.08
CE(24:6)	[M + NH4]+	742.7	369.3	7.8	380	10	5	0.08	0.08
DG(15:0_15:0) (IS)	[M + NH4]+	558.5	299.2	6.34	380	21	5	-	-
DG(30:0(-(14:0))	[M + NH4]+	558.5	313.3	6.34	380	21	5	1	2
DG(30:0(-(16:0))	[M + NH4]+	558.5	285.2	6.34	380	21	5	1	2
DG(30:1(-(14:0))	[M + NH4]+	556.5	311.3	6	380	21	5	1	2
DG(30:1(-(16:1))	[M + NH4]+	556.5	285.2	6	380	21	5	1	2
DG(32:0(-(14:0))	[M + NH4]+	586.5	341.3	6.62	380	21	5	1	2
DG(32:0(-(16:0))	[M + NH4]+	586.5	313.2	6.62	380	21	5	1	1
DG(32:0(-(18:0))	[M + NH4]+	586.5	285.2	6.62	380	21	5	1	2
DG(32:1(-(14:0))	[M + NH4]+	584.5	339.3	6.42	380	21	5	1	2
DG(32:1(-(16:0))	[M + NH4]+	584.5	311.2	6.42	380	21	5	1	2
DG(32:1(-(16:1))	[M + NH4]+	584.5	313.2	6.42	380	21	5	1	2
DG(32:1(-(18:1))	[M + NH4]+	584.5	285.2	6.42	380	21	5	1	2
DG(32:2(-(14:0))	[M + NH4]+	582.5	337.3	6.2	380	21	5	1	2
DG(32:2(-(16:1))	[M + NH4]+	582.5	311.2	6.2	380	21	5	1	1
DG(32:2(-(18:2))	[M + NH4]+	582.5	285.2	6.2	380	21	5	1	2
DG(34:0(-(16:0))	[M + NH4]+	614.6	341.3	6.9	380	21	5	1	2
DG(34:0(-(18:0))	[M + NH4]+	614.6	313.3	6.9	380	21	5	1	2
DG(34:1(-(16:0))	[M + NH4]+	612.6	339.3	6.65	380	21	5	1	2
DG(34:1(-(18:0))	[M + NH4]+	612.6	311.3	6.65	380	21	5	1	2
DG(34:1(-(18:1))	[M + NH4]+	612.6	313.3	6.65	380	21	5	1	2
DG(34:1(-(20:0))	[M + NH4]+	612.6	283.3	6.65	380	21	5	1	2
DG(34:2(-(16:0))	[M + NH4]+	610.5	337.2	6.5	380	21	5	1	2
DG(34:2(-(16:1))	[M + NH4]+	610.5	339.2	6.5	380	21	5	1	2
DG(34:2(-(18:1))	[M + NH4]+	610.5	311.2	6.5	380	21	5	1	2
DG(34:2(-(18:2))	[M + NH4]+	610.5	313.2	6.5	380	21	5	1	2
DG(36:0(-(16:0))	[M + NH4]+	642.7	369.3	7.08	380	21	5	1	2
DG(36:0(-(18:0))	[M + NH4]+	642.6	341.3	7.08	380	21	5	1	1
DG(36:0(-(20:0))	[M + NH4]+	642.6	313.3	7.08	380	21	5	1	2
DG(36:1(-(18:0))	[M + NH4]+	640.6	339.3	6.84	380	21	5	1	2
DG(36:1(-(18:1))	[M + NH4]+	640.6	341.3	6.84	380	21	5	1	2
DG(36:2(-(18:0))	[M + NH4]+	638.6	337.3	6.7	380	21	5	1	2
DG(36:2(-(18:1))	[M + NH4]+	638.6	339.3	6.7	380	21	5	1	1
DG(36:2(-(18:2))	[M + NH4]+	638.6	341.3	6.7	380	21	5	1	2
DG(36:3(-(18:1))	[M + NH4]+	636.6	337.3	6.47	380	21	5	1	2
DG(36:3(-(18:2))	[M + NH4]+	636.6	339.3	6.47	380	21	5	1	2
DG(36:3(-(20:3))	[M + NH4]+	636.6	313.3	6.59	380	21	5	1	2
DG(36:4(-(18:2))	[M + NH4]+	634.5	337.2	6.46	380	21	5	1	1
DG(36:4(-(18:3))	[M + NH4]+	634.5	339.2	6.46	380	21	5	1	2
DG(36:4(-(20:4))	[M + NH4]+	634.5	313.2	6.46	380	21	5	1	2
DG(38:1(-(18:1))	[M + NH4]+	668.7	369.3	7.02	380	21	5	1	2
DG(38:4(-(20:3))	[M + NH4]+	662.6	339.3	6.61	380	21	5	1	2
DG(38:4(-(20:4))	[M + NH4]+	662.6	341.3	6.66	380	21	5	1	2
DG(38:5(-(18:1))	[M + NH4]+	660.6	361.3	6.46	380	21	5	1	2
DG(38:5(-(20:3))	[M + NH4]+	660.6	337.3	6.44	380	21	5	1	2
DG(38:5(-(20:4))	[M + NH4]+	660.6	339.3	6.56	380	21	5	1	2
DG(38:5(-(22:5))	[M + NH4]+	660.6	313.3	6.53	380	21	5	1	2
DG(38:6(-(20:4))	[M + NH4]+	658.5	337.2	6.31	380	21	5	1	2
DG(38:6(-(22:6))	[M + NH4]+	658.5	313.2	6.47	380	21	5	1	2
TG(17:0_17:0_17:0) (IS)	[M + NH4]+	866.8	579.5	8.25	380	21	5	-	-
TG(14:0_16:0_18:2)	[M + NH4]+	820.8	547.5	7.89	380	21	5	1	3
TG(14:0_16:1_18:1)	[M + NH4]+	820.8	521.5	7.88	380	21	5	1	3
TG(14:0_16:1_18:2)	[M + NH4]+	818.8	521.5	7.78	380	21	5	1	3
TG(14:0_18:0_18:1)	[M + NH4]+	850.8	605.6	7.99	380	21	5	1	3
TG(14:0_18:2_18:2)	[M + NH4]+	844.8	599.5	7.8	380	21	5	1	3
TG(14:1_16:0_18:1)	[M + NH4]+	820.8	577.6	7.89	380	21	5	1	3
TG(14:1_16:1_18:0)	[M + NH4]+	820.8	549.5	7.88	380	21	5	1	3
TG(14:1_18:0_18:2)	[M + NH4]+	846.8	603.6	7.9	380	21	5	1	3
TG(14:1_18:1_18:1)	[M + NH4]+	846.8	547.5	7.89	380	21	5	1	1.5
TG(15:0_18:1_16:0)	[M + NH4]+	836.8	577.5	8.04	380	21	5	1	3
TG(15:0_18:1_18:1)	[M + NH4]+	862.8	603.6	8.06	380	21	5	1	3
TG(16:0_16:0_16:0)	[M + NH4]+	824.8	551.5	8.11	380	21	5	1	1
TG(16:0_16:0_18:0)	[M + NH4]+	852.8	551.5	8.21	380	21	5	1	3
TG(16:0_16:0_18:1)	[M + 1 + NH4]+	850.8	551.5	8.1	380	21	5	1	3
TG(16:0_16:0_18:2)	[M + NH4]+	848.8	551.5	8.01	380	21	5	1	3
TG(16:0_16:1_18:1)	[M + 1 + NH4]+	848.8	549.5	8	380	21	5	1	3
TG(16:0_18:0_18:1)	[M + NH4]+	878.8	577.5	8.21	380	21	5	1	3
TG(16:0_18:1_18:1)	[M + 1 + NH4]+	876.8	603.6	8.1	380	21	5	1	3
TG(16:0_18:1_18:2)	[M + 1 + NH4]+	874.8	577.6	8.01	380	21	5	1	3
TG(16:0_18:2_18:2)	[M + NH4]+	872.8	599.6	7.92	380	21	5	1	3
TG(16:1_16:1_16:1)	[M + NH4]+	818.8	547.5	7.78	380	21	5	1	1
TG(16:1_16:1_18:0)	[M + NH4]+	848.8	547.5	8.01	380	21	5	1	3
TG(16:1_16:1_18:1)	[M + 1 + NH4]+	846.8	575.6	7.9	380	21	5	1	1.5
TG(16:1_18:1_18:1)	[M + NH4]+	874.8	603.6	8.01	380	21	5	1	3
TG(16:1_18:1_18:2)	[M + NH4]+	872.8	573.6	7.92	380	21	5	1	3
TG(17:0_16:0_16:1)	[M + NH4]+	836.8	563.5	8.04	380	21	5	1	3
TG(17:0_16:0_18:0)	[M + NH4]+	866.8	593.6	8.24	380	21	5	1	3
TG(17:0_18:1_14:0)	[M + NH4]+	836.8	537.5	8.04	380	21	5	1	3
TG(17:0_18:1_16:0)	[M + NH4]+	864.8	565.5	8.15	380	21	5	1	3
TG(17:0_18:1_16:1)	[M + NH4]+	862.8	563.5	8.06	380	21	5	1	3
TG(17:0_18:1_18:1)	[M + NH4]+	890.8	603.6	8.15	380	21	5	1	3
TG(17:0_18:2_16:0)	[M + NH4]+	862.8	589.6	8.06	380	21	5	1	3
TG(18:0_18:0_18:0)	[M + NH4]+	908.9	607.6	8.38	380	21	5	1	1
TG(18:0_18:0_18:1)	[M + NH4]+	906.9	607.6	8.18	380	21	5	1	3
TG(18:0_18:1_18:1)	[M + NH4]+	904.9	603.6	8.2	380	21	5	1	3
TG(18:0_18:2_18:2)	[M + NH4]+	900.8	599.5	8.04	380	21	5	1	3
TG(18:1_14:0_16:0)	[M + NH4]+	822.8	523.5	7.99	380	21	5	1	3
TG(18:1_18:1_18:1)	[M + 1 + NH4]+	902.9	603.6	8.11	380	21	5	1	1
TG(18:1_18:1_18:2)	[M + NH4]+	900.9	603.9	8.02	380	21	5	1	3
TG(18:1_18:1_20:4)	[M + NH4]+	924.9	603.6	7.98	380	21	5	1	3
TG(18:1_18:1_22:6)	[M + NH4]+	948.9	603.7	7.93	380	21	5	1	3
TG(18:1_18:2_18:2)	[M + NH4]+	898.9	599.6	7.93	380	21	5	1	3
TG(18:2_18:2_18:2)	[M + NH4]+	896.9	599.6	7.83	380	21	5	1	1
TG(18:2_18:2_20:4)	[M + NH4]+	920.9	599.6	7.79	380	21	5	1	3
