# Supplementary material for: Establishing multiple omics baselines for three Southeast Asian populations in the Singapore Integrative Omics Study
Source: Nat Commun. 2017 Sep 21;8:653. doi: 10.1038/s41467-017-00413-x (PMC5608948; doi:10.1038/s41467-017-00413-x)
Supplement: Supplementary file 3 — Supplementary Data 2 [file 41467_2017_413_MOESM3_ESM.xlsx]

## Sheet: Supplementary data 2
Supplementary Data 2. 520 candidate regions of most differentiated between three ethnic groups. The genomic positions of each gene region are based on NCBI Build 37
Region	Chr	Start	End	Pempirical	Genes
1	4	29.4	29.8	1.49e-81	-
2	2	38.1	38.5	1.49e-74	RMDN2-AS1,RMDN2,CYP1B1,CYP1B1-AS1,
3	6	149.8	150.2	1.33e-68	ZC3H12D,PPIL4,GINM1,RPS18P9,KATNA1,LATS1,
					NUP43,PCMT1,LRP11,LOC100652739,
4	15	64.6	65.4	1.44e-63	CSNK1G1,KIAA0101,TRIP4,ZNF609,OAZ2,
					RBPMS2,MIR1272,PIF1,PLEKHO2,ANKDD1A,
					SPG21,MTFMT,SLC51B,RASL12,KBTBD13,UBAP1L,
5	9	125.6	126.1	3.39e-62	RC3H2,SNORD90,ZBTB6,ZBTB26,RABGAP1,
					GPR21,MIR600HG,MIR600,STRBP,
6	6	169.9	170.3	3.91e-54	WDR27,C6orf120,PHF10,TCTE3,C6orf70,
					LINC00242,LINC00574,
7	11	44.7	44.9	2.09e-53	TSPAN18,
8	15	28.1	28.3	4.74e-52	OCA2,
9	1	113.7	114	2.26e-47	LOC643441,MAGI3,
10	13	72.4	72.5	3.69e-47	DACH1,
11	8	10.7	11.1	5.19e-44	XKR6,MIR598,
12	12	112.1	112.5	1.24e-43	BRAP,ACAD10,ALDH2,MAPKAPK5-AS1,MAPKAPK5,ADAM1A,TMEM116,ERP29,NAA25,
13	10	82	82.3	6.71e-43	MAT1A,DYDC1,DYDC2,FAM213A,TSPAN14,
14	10	96.9	97.1	8.7e-43	C10orf129,PDLIM1,SORBS1,
15	6	93.4	93.7	2.82e-42	-
16	10	107.3	107.7	8.57e-42	-
17	1	65.9	66.2	1.26e-41	LEPR,LEPROT,
18	2	40.7	41.1	2.28e-41	-
19	9	12.4	12.7	2.9e-41	TYRP1,
20	1	204.7	204.9	3.59e-40	NFASC,
21	9	0.4	0.7	2.44e-39	DOCK8,KANK1,
22	1	7.9	8.2	4.28e-39	PER3,UTS2,TNFRSF9,PARK7,ERRFI1,
23	20	2	2.2	5.85e-39	STK35,
24	3	121.6	121.7	1.25e-35	EAF2,SLC15A2,
25	2	212.9	213.1	1.55e-35	ERBB4,
26	2	29	29.3	1.58e-35	PPP1CB,SPDYA,TRMT61B,WDR43,SNORD92,
					SNORD53,FAM179A,C2orf71,
27	12	48.7	48.9	1.81e-35	H1FNT,ZNF641,ANP32D,C12orf54,
28	6	6.8	7.1	4.07e-35	-
29	8	11.2	11.5	3.47e-33	TDH,C8orf12,FAM167A,BLK,LINC00208,
30	6	134.6	134.9	5.62e-33	SGK1,LOC154092,
31	2	44.1	44.3	1.42e-32	ABCG8,LRPPRC,
32	4	27.4	27.6	1.54e-32	-
33	5	120.5	120.8	4.55e-32	-
34	3	196.6	196.8	5.19e-32	SENP5,NCBP2,NCBP2-AS2,PIGZ,MFI2,
					MFI2-AS1,DLG1,
35	8	79.8	80.1	8.54e-32	-
36	8	0.5	0.7	1.65e-31	ERICH1,ERICH1-AS1,
37	21	28.1	28.2	1.77e-31	-
38	16	89.7	89.9	2.39e-31	DPEP1,CHMP1A,C16orf55,CDK10,SPATA2L,
					VPS9D1,LOC100128881,ZNF276,FANCA,SPIRE2,
39	5	132	132.2	1.18e-30	IL4,KIF3A,CCNI2,SEPT8,SOWAHA,SHROOM1,GDF9,
40	6	170.7	170.9	1.52e-30	FAM120B,PSMB1,TBP,PDCD2,
41	3	64.3	64.5	1.93e-30	-
42	8	12.7	12.9	2.41e-30	KIAA1456,
43	9	111.2	111.4	1e-29	-
44	2	43.5	43.7	1e-29	THADA,
45	2	177.3	177.6	1.08e-29	MIR1246,LOC375295,
46	13	63.8	64	1.54e-29	-
47	4	76.9	77.1	6.58e-29	SDAD1,CXCL9,ART3,CXCL10,CXCL11,NUP54,SCARB2,
48	1	36.3	36.5	1.4e-28	AGO4,AGO1,AGO3,
49	1	234.2	234.4	1.41e-28	SLC35F3,
50	22	33	33.2	1.9e-28	SYN3,TIMP3,
51	1	75.7	76	2.15e-28	SLC44A5,
52	14	97.2	97.5	6.3e-28	VRK1,
53	2	19.5	19.7	8.51e-28	MIR4757,OSR1,
54	3	50.2	50.4	9.43e-28	SEMA3F,GNAT1,SLC38A3,GNAI2,SEMA3B,
					LSMEM2,IFRD2,HYAL3,NAT6,HYAL1,HYAL2,
					TUSC2,RASSF1,ZMYND10,NPRL2,CYB561D2,
					TMEM115,
55	17	70.3	70.5	2.28e-27	LINC00673,
56	7	39.1	39.3	3.21e-27	POU6F2,
57	2	44.6	44.8	3.73e-27	CAMKMT,MIR548AD,
58	4	134.9	135.2	3.92e-27	PABPC4L,
59	18	70	70.3	6.26e-27	CBLN2,
60	2	41.2	41.4	7.71e-27	-
61	13	27.9	28	1.23e-26	GTF3A,
62	8	82.3	82.4	1.3e-26	PMP2,FABP9,FABP4,
63	15	64.3	64.5	1.86e-26	DAPK2,FAM96A,SNX1,SNX22,PPIB,CSNK1G1,
64	8	82.5	82.8	2.36e-26	IMPA1,SLC10A5,ZFAND1,CHMP4C,SNX16,
65	6	160.1	160.4	2.67e-26	SOD2,WTAP,LOC100129518,ACAT2,TCP1,
					SNORA20,SNORA29,MRPL18,PNLDC1,
					MAS1,IGF2R,
66	19	44.3	44.4	7.04e-26	LYPD5,ZNF283,ZNF404,LOC100505715,
67	6	39.7	39.8	1.33e-25	DAAM2,
68	22	39.9	40.1	1.52e-25	SMCR7L,ATF4,RPS19BP1,CACNA1I,
69	17	80.3	80.5	3.99e-25	TEX19,UTS2R,OGFOD3,HEXDC,C17orf62,
					NARF,FOXK2,
70	4	167.2	167.4	9.29e-25	-
71	21	29.8	30.1	1.07e-24	LINC00161,
72	12	112.9	113.1	1.16e-24	PTPN11,
73	4	99.7	99.8	1.19e-24	EIF4E,
74	1	167	167.2	1.31e-24	GPA33,DUSP27,POU2F1,
75	5	76	76.2	1.58e-24	IQGAP2,NCRUPAR,F2R,F2RL1,S100Z,
76	3	8.9	9	3.48e-24	RAD18,
77	7	134.7	134.9	3.78e-24	AGBL3,TMEM140,C7orf49,WDR91,
78	3	60.2	60.4	1.23e-23	FHIT,
79	7	120	120.2	1.58e-23	KCND2,
80	12	20	20.2	1.92e-23	LOC100506393,
81	18	40	40.2	2.69e-23	LINC00907,
82	18	5.2	5.3	7.03e-23	LINC00526,LINC00667,ZBTB14,
83	3	107.2	107.5	9.41e-23	BBX,
84	3	196.2	196.3	1.06e-22	RNF168,C3orf43,WDR53,FBXO45,
85	18	46	46.1	1.14e-22	CTIF,
86	13	26	26.2	1.28e-22	ATP8A2,
87	10	28.3	28.5	1.97e-22	MPP7,
88	4	47.5	47.7	2.23e-22	ATP10D,CORIN,
89	6	21.5	21.7	2.84e-22	SOX4,LINC00340,
90	12	112.6	112.8	4.04e-22	HECTD4,
91	16	82.5	82.7	4.33e-22	CDH13,
92	12	54.2	54.4	2.56e-21	HOXC-AS5,HOXC13,HOXC12,HOTAIR,HOXC11,
					HOXC10,MIR196A2,HOXC9,
93	9	17.8	17.9	4.19e-21	-
94	2	216.2	216.4	4.3e-21	ATIC,FN1,
95	18	42.6	42.8	5.27e-21	SLC14A2,
96	2	17.3	17.5	5.95e-21	-
97	4	63.2	63.4	6.06e-21	-
98	1	55.3	55.4	7.03e-21	C1orf177,DHCR24,
99	2	100.8	101.1	7.18e-21	LONRF2,CHST10,NMS,
100	3	188.2	188.5	7.18e-21	LPP,
101	21	32.3	32.5	8.32e-21	KRTAP19-8,TIAM1,
102	2	109.1	109.3	8.35e-21	GCC2,LIMS1,
103	5	4.4	4.6	1.8e-20	-
104	12	73.2	73.4	4e-20	-
105	8	129.8	130	4.65e-20	-
106	2	109.5	109.8	4.82e-20	EDAR,SH3RF3-AS1,SH3RF3,MIR4265,
107	6	33	33.1	1.25e-19	HLA-DPA1,HLA-DPB1,HLA-DPB2,
108	2	19.8	19.9	1.27e-19	-
109	2	55.9	56.1	1.52e-19	PNPT1,EFEMP1,
110	8	120.9	121.1	1.55e-19	DEPTOR,
111	13	41.4	41.6	1.86e-19	TPTE2P5,SUGT1P3,ELF1,
112	5	153.5	153.6	1.97e-19	GALNT10,
113	4	13.1	13.3	2.46e-19	-
114	10	95.1	95.3	2.58e-19	MYOF,CEP55,
115	5	66.8	66.9	2.77e-19	-
116	20	19.1	19.3	2.86e-19	SLC24A3,LOC100130264,
117	5	28.4	28.5	3.64e-19	-
118	4	76	76.2	3.91e-19	-
119	5	153.1	153.3	1.51e-18	GRIA1,
120	6	68.6	68.8	1.51e-18	-
121	3	138.5	138.7	1.59e-18	FOXL2,C3orf72,
122	4	22.9	23.1	2.35e-18	-
123	17	44.8	44.9	2.36e-18	NSF,WNT3,
124	1	90.2	90.3	3.52e-18	LRRC8D,
125	10	12.5	12.6	8e-18	CAMK1D,
126	8	21.1	21.2	8.18e-18	-
127	8	126.8	127	1.3e-17	LINC00861,
128	20	7.9	8.1	1.78e-17	HAO1,TMX4,
129	1	53.7	53.8	2.27e-17	MAGOH,LOC100507564,LRP8,
130	11	4.8	5	2.64e-17	OR52R1,OR51F2,OR51S1,OR51T1,OR51A7,
					OR51G2,OR51G1,OR51A4,OR51A2,
131	14	94.4	94.5	2.69e-17	ASB2,LINC00521,OTUB2,
132	13	20.6	20.7	3.08e-17	ZMYM2,
133	17	80	80.2	4.39e-17	RFNG,GPS1,DUS1L,FASN,CCDC57,SLC16A3,
134	10	68.2	68.4	5.26e-17	CTNNA3,
135	11	134.5	134.6	5.73e-17	-
136	3	140	140.1	5.92e-17	CLSTN2,
137	10	88.8	88.9	6.37e-17	GLUD1,FAM35A,
138	5	138.6	138.7	6.69e-17	MATR3,SNHG4,SNORA74A,PAIP2,
139	20	1.4	1.5	7.77e-17	NSFL1C,SIRPB2,
140	3	81.9	82	1.3e-16	-
141	15	93.8	93.9	1.47e-16	-
142	15	52.9	53	1.77e-16	FAM214A,
143	14	65.3	65.4	3.36e-16	CHURC1-FNTB,CHURC1,
144	2	145.7	145.8	3.41e-16	TEX41,
145	9	92.3	92.4	3.89e-16	UNQ6494,
146	1	53.1	53.2	4.1e-16	FAM159A,SELRC1,ZYG11B,
147	11	96.6	96.7	4.1e-16	-
148	4	99.5	99.6	5.09e-16	TSPAN5,
149	18	40.9	41.1	6.47e-16	-
150	3	131.8	132	7.81e-16	-
151	19	57.5	57.6	1e-15	-
152	22	41.7	41.9	1.09e-15	ZC3H7B,TEF,TOB2,PHF5A,ACO2,
153	10	21.2	21.3	1.16e-15	-
154	7	112.1	112.2	1.87e-15	IFRD1,LSMEM1,
155	1	36.1	36.2	1.97e-15	PSMB2,C1orf216,CLSPN,
156	3	156.3	156.5	2.31e-15	TIPARP-AS1,TIPARP,LINC00886,
157	4	185.1	185.2	3.05e-15	ENPP6,
158	1	92.1	92.3	3.14e-15	TGFBR3,
159	11	45.2	45.3	3.98e-15	PRDM11,SYT13,
160	3	57.1	57.2	4.64e-15	ARHGEF3,SPATA12,IL17RD,
161	7	135.8	135.9	6.09e-15	-
162	2	113.8	113.9	6.46e-15	IL36B,IL36RN,IL1F10,IL1RN,
163	2	64.5	64.7	6.66e-15	LGALSL,
164	6	13.1	13.2	8.42e-15	PHACTR1,
165	2	17	17.1	9.24e-15	-
166	8	80.6	80.8	9.77e-15	HEY1,
167	8	73.8	73.9	1.25e-14	KCNB2,
168	16	90	90.2	1.45e-14	TUBB3,DEF8,CENPBD1,AFG3L1P,DBNDD1,
					GAS8,C16orf3,LOC100130015,PRDM7,
169	8	9.2	9.3	1.47e-14	-
170	1	226.6	226.7	1.9e-14	-
171	7	11.1	11.2	2.64e-14	PHF14,
172	15	31.3	31.4	3.23e-14	TRPM1,MIR211,
173	16	76.1	76.2	6.77e-14	-
174	3	70.8	70.9	8.17e-14	-
175	5	167.8	167.9	9.42e-14	WWC1,
176	16	85.8	85.9	1.02e-13	EMC8,COX4I1,
177	20	31	31.2	1.09e-13	ASXL1,C20orf112,LOC149950,
178	6	23.1	23.2	1.39e-13	-
179	7	28	28.1	1.65e-13	JAZF1,
180	2	26.1	26.2	2.29e-13	ASXL2,KIF3C,
181	17	42.2	42.3	2.53e-13	HDAC5,C17orf53,ASB16,ASB16-AS1,
					TMUB2,ATXN7L3,UBTF,
182	15	101.4	101.5	2.76e-13	ALDH1A3,LRRK1,
183	2	44.9	45	2.79e-13	CAMKMT,
184	9	9.8	9.9	3.24e-13	-
185	3	171.1	171.2	3.67e-13	TNIK,
186	14	99	99.1	3.67e-13	-
187	22	43.3	43.4	3.78e-13	PACSIN2,
188	6	36	36.2	3.82e-13	MAPK14,MAPK13,BRPF3,
189	3	104	104.1	4.09e-13	-
190	7	136.2	136.4	4.14e-13	-
191	8	117.8	117.9	4.44e-13	RAD21,RAD21-AS1,MIR3610,
192	2	129	129.1	7.08e-13	HS6ST1,
193	5	67	67.1	7.11e-13	-
194	5	119.9	120	8.24e-13	PRR16,
195	18	28.8	28.9	8.24e-13	DSG1,
196	6	159	159.2	8.97e-13	TMEM181,DYNLT1,SYTL3,MIR3918,EZR,
197	11	84.6	84.7	1.29e-12	DLG2,
198	4	38.4	38.5	1.43e-12	-
199	10	98	98.1	1.56e-12	BLNK,DNTT,
200	4	159.4	159.5	1.69e-12	RXFP1,
201	2	12.7	12.8	1.72e-12	-
202	8	23.5	23.6	1.76e-12	NKX3-1,NKX2-6,
203	8	81	81.1	1.98e-12	TPD52,
204	6	142.3	142.4	1.99e-12	NMBR,
205	5	60.2	60.3	2.05e-12	ERCC8,NDUFAF2,
206	13	63.5	63.6	2.61e-12	-
207	18	40.5	40.6	2.99e-12	RIT2,
208	20	20	20.1	3.14e-12	NAA20,CRNKL1,C20orf26,
209	9	91.1	91.2	3.23e-12	NXNL2,
210	14	71.2	71.3	3.42e-12	MAP3K9,
211	7	40.8	40.9	4.34e-12	C7orf10,
212	13	74.1	74.3	4.59e-12	KLF12,
213	15	42.6	42.7	5.12e-12	GANC,CAPN3,
214	20	16.1	16.2	5.12e-12	-
215	17	63.6	63.7	1.07e-11	CEP112,
216	9	20.7	20.8	1.09e-11	FOCAD,MIR491,
217	1	4.8	4.9	1.15e-11	AJAP1,
218	17	36.2	36.3	1.18e-11	LOC284100,TBC1D3,TBC1D3F,
219	3	136.7	136.8	1.24e-11	IL20RB,
220	3	7.8	7.9	1.39e-11	-
221	7	9.5	9.6	1.56e-11	-
222	9	114.5	114.6	2.36e-11	C9orf84,
223	2	173.2	173.3	2.54e-11	ITGA6,
224	8	6.4	6.5	2.56e-11	ANGPT2,
225	10	64	64.1	2.75e-11	RTKN2,
226	20	22.3	22.4	2.78e-11	LOC284788,
227	8	140.6	140.7	2.78e-11	KCNK9,
228	4	99.9	100.1	2.96e-11	METAP1,MIR3684,ADH5,LOC100507053,
					ADH4,PCNAP1,
229	10	119.7	119.8	3.73e-11	RAB11FIP2,
230	4	101	101.1	3.79e-11	-
231	3	162.4	162.5	3.82e-11	-
232	22	23.7	23.8	4.08e-11	CES5AP1,ZDHHC8P1,
233	4	143.4	143.5	4.33e-11	INPP4B,
234	1	169.5	169.6	4.55e-11	F5,SELP,
235	16	31.3	31.4	4.83e-11	ITGAM,ITGAX,
236	1	247.1	247.2	5.8e-11	ZNF670-ZNF695,ZNF695,ZNF670,
237	1	62.5	62.6	5.93e-11	INADL,
238	2	74.9	75	5.93e-11	SEMA4F,
239	2	238.9	239	6.48e-11	UBE2F,UBE2F-SCLY,SCLY,
240	7	4.1	4.2	7.34e-11	SDK1,
241	2	33.1	33.2	7.55e-11	LINC00486,LOC100271832,
242	14	44.6	44.7	8.51e-11	-
243	2	133.7	133.8	1.08e-10	NCKAP5,
244	2	13.8	13.9	1.26e-10	-
245	13	63.3	63.4	1.26e-10	-
246	2	138.9	139	1.32e-10	-
247	6	54.8	54.9	1.73e-10	FAM83B,
248	5	35.2	35.3	1.73e-10	PRLR,
249	8	26.6	26.7	1.82e-10	ADRA1A,
250	10	8.2	8.3	2e-10	-
251	9	100.8	100.9	2.11e-10	NANS,TRIM14,CORO2A,
252	10	72.4	72.5	2.49e-10	ADAMTS14,
253	2	41.7	41.8	2.54e-10	-
254	2	104.7	104.8	2.72e-10	-
255	8	31.8	31.9	2.72e-10	-
256	5	29	29.1	2.81e-10	-
257	7	39.7	39.8	2.81e-10	RALA,LINC00265,
258	10	7.2	7.3	2.92e-10	SFMBT2,
259	16	52.1	52.2	3.15e-10	C16orf97,LINC00919,
260	2	112.8	112.9	3.25e-10	TMEM87B,FBLN7,
261	2	18.7	18.8	3.51e-10	NT5C1B-RDH14,RDH14,NT5C1B,
262	11	23.2	23.3	3.59e-10	-
263	7	134.5	134.6	4.13e-10	CALD1,
264	2	185.3	185.4	4.2e-10	-
265	3	74.7	74.8	4.2e-10	-
266	3	37.5	37.6	4.41e-10	ITGA9,
267	4	179.5	179.6	4.41e-10	-
268	6	85.9	86	5.56e-10	-
269	12	130.3	130.4	5.97e-10	TMEM132D,
270	13	72.7	72.8	5.97e-10	-
271	2	1.7	1.8	5.98e-10	PXDN,MYT1L,
272	2	36.4	36.5	6.59e-10	-
273	17	59.6	59.7	7.29e-10	NACA2,
274	2	134.3	134.4	7.38e-10	NCKAP5,
275	1	171.4	171.5	8.33e-10	PRRC2C,
276	6	166.5	166.6	8.81e-10	T,
277	2	86.8	86.9	9.26e-10	RNF103-CHMP3,RNF103,
278	22	41	41.1	1.08e-09	MKL1,MCHR1,
279	17	66	66.1	1.11e-09	KPNA2,LINC00674,
280	17	65.8	65.9	1.18e-09	BPTF,
281	11	20.1	20.2	1.29e-09	NAV2,DBX1,
282	1	81.7	81.8	1.75e-09	-
283	6	69	69.1	1.99e-09	-
284	17	70.9	71	2.02e-09	SLC39A11,
285	2	17.9	18	2.15e-09	SMC6,GEN1,MSGN1,
286	3	161.5	161.6	2.55e-09	-
287	4	15.1	15.2	2.87e-09	-
288	8	139	139.1	2.87e-09	-
289	9	136.6	136.7	3.02e-09	SARDH,VAV2,
290	5	144.8	144.9	3.05e-09	-
291	12	127.3	127.4	3.2e-09	LOC440117,
292	7	108.8	108.9	3.5e-09	-
293	10	97.6	97.7	3.5e-09	ENTPD1,ENTPD1-AS1,C10orf131,
294	17	27.7	27.8	3.74e-09	MIR4523,TAOK1,
295	6	130.1	130.2	3.88e-09	TMEM244,
296	17	46.8	46.9	3.88e-09	HOXB-AS5,MIR3185,HOXB13,TTLL6,
297	4	72.9	73	4.01e-09	NPFFR2,
298	15	47.1	47.2	4.01e-09	-
299	3	107.6	107.7	4.04e-09	LINC00636,
300	13	91.8	91.9	4.04e-09	LINC00379,
301	8	71.4	71.5	4.2e-09	TRAM1,
302	10	13.6	13.7	4.27e-09	PRPF18,FRMD4A,
303	5	108.7	108.8	4.59e-09	PJA2,
304	9	83.9	84	4.59e-09	-
305	1	52.2	52.3	5.23e-09	OSBPL9,NRD1,
306	11	2.3	2.4	5.66e-09	C11orf21,TSPAN32,CD81,
307	16	10.3	10.4	5.66e-09	-
308	7	101.7	101.8	5.83e-09	CUX1,
309	20	0.7	0.8	6.26e-09	SLC52A3,
310	18	73.1	73.2	6.26e-09	SMIM21,
311	3	101.8	101.9	7.68e-09	-
312	6	170.5	170.6	7.71e-09	LOC154449,DLL1,
313	5	13.9	14	8.24e-09	DNAH5,
314	11	25.1	25.2	8.57e-09	LUZP2,
315	16	10.9	11	8.87e-09	TVP23A,CIITA,
316	1	230.4	230.5	9.47e-09	GALNT2,PGBD5,
317	8	16.9	17	9.5e-09	MICU3,
318	3	46	46.1	9.68e-09	FYCO1,XCR1,
319	1	48.2	48.3	1.05e-08	TRABD2B,
320	4	21.6	21.7	1.05e-08	-
321	12	85.2	85.3	1.06e-08	SLC6A15,
322	14	32.4	32.5	1.06e-08	-
323	7	113.1	113.2	1.29e-08	-
324	12	55	55.1	1.36e-08	GLYCAM1,LACRT,DCD,
325	15	52.5	52.6	1.36e-08	MYO5C,MIR1266,MYO5A,
326	4	178.1	178.2	1.42e-08	-
327	1	176.7	176.8	1.45e-08	PAPPA2,
328	4	167.7	167.8	1.45e-08	SPOCK3,
329	4	41.6	41.7	1.48e-08	LIMCH1,
330	14	48.5	48.6	1.56e-08	-
331	4	95.8	95.9	1.58e-08	BMPR1B,
332	11	28.7	28.8	1.58e-08	-
333	15	72.1	72.2	1.61e-08	NR2E3,MYO9A,
334	19	4.1	4.2	1.72e-08	MAP2K2,CREB3L3,SIRT6,ANKRD24,
335	9	32.9	33	1.77e-08	APTX,
336	1	35.7	35.8	1.86e-08	ZMYM4,
337	1	243.5	243.6	1.93e-08	SDCCAG8,MIR4677,
338	14	82.8	82.9	1.93e-08	-
339	5	145.8	145.9	1.98e-08	TCERG1,GPR151,
340	13	61.1	61.2	1.98e-08	TDRD3,
341	6	90.3	90.4	2.06e-08	ANKRD6,LYRM2,MDN1,
342	2	173.8	173.9	2.08e-08	RAPGEF4,
343	2	213.2	213.3	2.08e-08	ERBB4,MIR548F2,
344	13	108.2	108.3	2.08e-08	FAM155A,
345	3	122.6	122.7	2.15e-08	LOC100129550,SEMA5B,
346	5	137.6	137.7	2.21e-08	GFRA3,CDC25C,FAM53C,KDM3B,
347	11	63.6	63.7	2.21e-08	MARK2,RCOR2,
348	12	84.9	85	2.21e-08	-
349	22	43.6	43.7	2.35e-08	SCUBE1,
350	8	20.4	20.5	2.5e-08	-
351	2	149.3	149.4	2.53e-08	-
352	20	62.5	62.6	2.74e-08	TPD52L2,DNAJC5,MIR941-1,MIR941-4,
					MIR941-3,MIR941-2,UCKL1,
					MIR1914,MIR647,
					UCKL1-AS1,ZNF512B,
353	2	34.6	34.7	2.76e-08	-
354	9	1.3	1.4	2.84e-08	-
355	19	53.3	53.4	3e-08	ZNF28,ZNF468,ZNF320,
356	2	16.7	16.8	3.07e-08	FAM49A,
357	20	17.8	17.9	3.26e-08	-
358	5	28.2	28.3	3.3e-08	-
359	7	88.8	88.9	3.3e-08	ZNF804B,
360	13	83.9	84	3.3e-08	-
361	18	0.3	0.4	3.61e-08	COLEC12,
362	1	194.4	194.5	3.69e-08	-
363	6	47.6	47.7	4.15e-08	GPR111,GPR115,
364	12	111.8	111.9	4.26e-08	FAM109A,SH2B3,ATXN2,
365	14	80.1	80.2	4.27e-08	NRXN3,
366	7	39.9	40	4.34e-08	CDK13,
367	6	8	8.1	4.58e-08	BLOC1S5-TXNDC5,BLOC1S5,
					EEF1E1-MUTED,
					EEF1E1,SCARNA27,
368	6	127.7	127.8	4.65e-08	SOGA3,KIAA0408,
369	10	82.7	82.8	4.66e-08	-
370	6	75.5	75.6	4.82e-08	-
371	15	79.1	79.2	5.16e-08	ADAMTS7,MORF4L1,
372	18	39.8	39.9	5.16e-08	LINC00907,
373	12	24.6	24.7	5.45e-08	SOX5,
374	12	50.5	50.6	5.7e-08	GPD1,COX14,CERS5,LIMA1,
375	11	80.9	81	6e-08	-
376	21	19.4	19.5	6.29e-08	CHODL,
377	16	77.5	77.6	6.93e-08	-
378	1	169.1	169.2	6.93e-08	ATP1B1,NME7,
379	4	56.2	56.3	6.93e-08	SRD5A3,SRD5A3-AS1,TMEM165,CLOCK,
380	9	118.3	118.4	6.93e-08	-
381	9	73.1	73.2	7.07e-08	TRPM3,
382	2	200.4	200.5	7.79e-08	-
383	2	26.6	26.7	8.06e-08	EPT1,DRC1,OTOF,
384	3	42.2	42.3	8.32e-08	TRAK1,CCK,
385	8	41.6	41.7	8.32e-08	ANK1,
386	11	69.4	69.5	8.32e-08	CCND1,ORAOV1,
387	1	53.3	53.4	8.74e-08	ZYG11A,ECHDC2,SCP2,
388	11	44.3	44.4	9.01e-08	ALX4,
389	1	90.6	90.7	9.22e-08	-
390	13	68.4	68.5	9.26e-08	-
391	1	244.4	244.5	9.76e-08	-
392	1	185.3	185.4	9.79e-08	LOC100288079,
393	20	53	53.1	9.79e-08	DOK5,
394	13	37.7	37.8	1.07e-07	-
395	6	91	91.1	1.11e-07	BACH2,MIR4464,
396	5	4.9	5	1.14e-07	-
397	11	126.2	126.3	1.14e-07	DCPS,ST3GAL4-AS1,ST3GAL4,KIRREL3,
398	1	151.4	151.5	1.22e-07	POGZ,CGN,
399	15	66.4	66.5	1.29e-07	MEGF11,
400	20	18.3	18.4	1.36e-07	LINC00851,DZANK1,
401	1	47.5	47.6	1.41e-07	CYP4X1,CYP4Z1,
402	11	84.8	84.9	1.41e-07	DLG2,
403	7	14.3	14.4	1.45e-07	DGKB,
404	7	85.1	85.2	1.52e-07	-
405	2	46.7	46.8	1.55e-07	TMEM247,ATP6V1E2,RHOQ,
406	16	55	55.1	1.55e-07	-
407	6	22	22.1	1.59e-07	LINC00340,
408	6	73.8	73.9	1.59e-07	KCNQ5,KCNQ5-AS1,
409	7	28.5	28.6	1.67e-07	CREB5,
410	1	106.9	107	1.69e-07	-
411	16	22.2	22.3	1.73e-07	EEF2K,
412	5	136.2	136.3	1.84e-07	-
413	7	49.8	49.9	1.87e-07	VWC2,
414	7	104.4	104.5	1.89e-07	LHFPL3,LHFPL3-AS1,
415	16	59.7	59.8	1.89e-07	APOOP5,
416	7	7.2	7.3	2.06e-07	C1GALT1,
417	16	65.9	66	2.08e-07	-
418	2	80.2	80.3	2.23e-07	CTNNA2,
419	11	120	120.1	2.24e-07	TRIM29,OAF,
420	6	106.1	106.2	2.3e-07	-
421	10	59.2	59.3	2.37e-07	-
422	9	91.6	91.7	2.4e-07	C9orf47,S1PR3,SHC3,
423	1	16.7	16.8	2.43e-07	SZRD1,SPATA21,NECAP2,CROCCP3,
424	2	217.8	217.9	2.43e-07	-
425	3	195.8	195.9	2.43e-07	TFRC,LINC00885,
426	12	76.4	76.5	2.43e-07	PHLDA1,NAP1L1,
427	17	69.4	69.5	2.43e-07	-
428	20	46.5	46.6	2.43e-07	-
429	17	47.3	47.4	2.54e-07	ABI3,PHOSPHO1,FLJ40194,ZNF652,
430	9	129.2	129.3	2.64e-07	-
431	6	139.4	139.5	2.69e-07	HECA,
432	6	138.4	138.5	2.76e-07	PERP,KIAA1244,
433	1	181.5	181.6	2.87e-07	CACNA1E,
434	5	53.5	53.6	2.87e-07	ARL15,
435	7	137.9	138	2.87e-07	-
436	19	3.5	3.6	2.87e-07	DOHH,FZR1,MFSD12,C19orf71,
					HMG20B,GIPC3,TBXA2R,
437	22	39.5	39.6	2.87e-07	CBX7,
438	9	116.9	117	2.94e-07	COL27A1,MIR455,
439	17	27.3	27.4	3.09e-07	SEZ6,PIPOX,
440	1	37.5	37.6	3.11e-07	-
441	6	126.6	126.7	3.25e-07	CENPW,
442	3	134.5	134.6	3.37e-07	EPHB1,
443	9	133	133.1	3.41e-07	-
444	12	101.8	101.9	3.41e-07	ARL1,SPIC,
445	3	81.6	81.7	3.43e-07	GBE1,
446	15	63.8	63.9	3.43e-07	USP3,USP3-AS1,FBXL22,
447	3	124.3	124.4	3.52e-07	-
448	7	147.7	147.8	3.75e-07	CNTNAP2,MIR548F3,MIR548T,
449	3	62	62.1	3.89e-07	PTPRG,
450	8	55.5	55.6	3.95e-07	RP1,
451	2	9.6	9.7	4.11e-07	CPSF3,IAH1,ADAM17,
452	11	17.6	17.7	4.11e-07	OTOG,
453	6	40.3	40.4	4.45e-07	LINC00951,TDRG1,LRFN2,
454	11	131.8	131.9	4.45e-07	NTM,
455	2	47.6	47.7	4.51e-07	EPCAM,MIR559,MSH2,
456	9	22.1	22.2	4.61e-07	CDKN2B-AS1,
457	10	119.2	119.3	4.61e-07	EMX2OS,
458	8	142.9	143	5.42e-07	-
459	1	35.3	35.4	5.79e-07	SMIM12,DLGAP3,
460	9	119.6	119.7	5.79e-07	ASTN2,
461	3	71.6	71.7	5.92e-07	-
462	5	63.7	63.8	5.95e-07	-
463	3	25.9	26	6.07e-07	LINC00692,
464	5	123.3	123.4	6.47e-07	-
465	6	39.5	39.6	6.47e-07	KIF6,
466	10	94.9	95	6.47e-07	-
467	12	22.8	22.9	6.47e-07	ETNK1,
468	7	139.7	139.8	6.56e-07	TBXAS1,PARP12,JHDM1D,
469	4	127.1	127.2	6.77e-07	-
470	6	90.8	90.9	6.77e-07	BACH2,
471	6	92.6	92.7	6.77e-07	-
472	7	112.4	112.5	6.77e-07	TMEM168,C7orf60,
473	8	50	50.1	6.77e-07	-
474	19	0.2	0.3	6.85e-07	FLJ45445,PPAP2C,
475	2	10.5	10.6	6.99e-07	HPCAL1,ODC1,SNORA80B,
476	7	83.4	83.5	7.06e-07	-
477	4	144.5	144.6	7.54e-07	FREM3,
478	20	31.3	31.4	7.7e-07	COMMD7,DNMT3B,
479	2	28.8	28.9	7.83e-07	PLB1,
480	1	172.7	172.8	7.87e-07	-
481	19	14.6	14.7	8.39e-07	GIPC1,DNAJB1,MIR639,TECR,
					NDUFB7,CLEC17A,
482	5	167.6	167.7	8.95e-07	TENM2,
483	2	96.9	97	9.12e-07	LOC285033,TMEM127,CIAO1,
					SNRNP200,ITPRIPL1,
484	7	71.3	71.4	9.12e-07	CALN1,
485	12	110.2	110.3	9.92e-07	FAM222A,FAM222A-AS1,TRPV4,
					MIR4497,GLTP,
486	3	1.6	1.7	1.01e-06	-
487	14	101.4	101.5	1.03e-06	SNORD113-4,SNORD113-5,SNORD113-6,
					SNORD113-7,SNORD113-9,SNORD114-1,
					SNORD114-2,SNORD114-3,SNORD114-4,
					SNORD114-5,SNORD114-6,SNORD114-7,
					SNORD114-8,SNORD114-9,SNORD114-10,
					SNORD114-11,SNORD114-12,SNORD114-13,
					SNORD114-14,SNORD114-15,SNORD114-16,
					SNORD114-17,SNORD114-18,SNORD114-19,
					SNORD114-20,SNORD114-21,SNORD114-22,
					SNORD114-23,SNORD114-24,SNORD114-25,
					SNORD114-26,SNORD114-27,SNORD114-28,
					SNORD114-29,SNORD114-30,SNORD114-31,MIR379,MIR411,MIR299,MIR380,
					MIR1197,MIR323A,MIR758,MIR329-1,
					MIR329-2,MIR494,MIR1193,MIR543,
488	13	78.5	78.6	1.06e-06	EDNRB,LINC00446,
489	1	37.7	37.8	1.08e-06	-
490	18	49.2	49.3	1.08e-06	-
491	16	7.5	7.6	1.08e-06	RBFOX1,
492	5	5.1	5.2	1.14e-06	ADAMTS16,
493	2	214.9	215	1.14e-06	SPAG16,
494	5	104.8	104.9	1.14e-06	-
495	1	238.6	238.7	1.17e-06	LOC339535,
496	11	68.6	68.7	1.17e-06	CPT1A,MRPL21,IGHMBP2,
497	12	133.4	133.5	1.17e-06	GOLGA3,CHFR,ZNF605,
498	8	122.8	122.9	1.26e-06	-
499	3	85.4	85.5	1.33e-06	MIR5688,
500	4	135.3	135.4	1.33e-06	-
501	1	16.4	16.5	1.35e-06	FAM131C,EPHA2,
502	2	86.6	86.7	1.39e-06	KDM3A,
503	11	12.8	12.9	1.39e-06	TEAD1,
504	4	90	90.1	1.48e-06	TIGD2,
505	9	16.6	16.7	1.48e-06	BNC2,
506	7	115.3	115.4	1.51e-06	-
507	15	64	64.1	1.51e-06	HERC1,
508	4	47.9	48	1.53e-06	NFXL1,CNGA1,
509	6	18.2	18.3	1.53e-06	KDM1B,DEK,
510	5	168.4	168.5	1.6e-06	SLIT3,
511	2	211.7	211.8	1.68e-06	-
512	3	100.4	100.5	1.68e-06	GPR128,TFG,ABI3BP,
513	5	28.6	28.7	1.68e-06	-
514	17	59.9	60	1.68e-06	BRIP1,INTS2,
515	11	61.5	61.6	7.08e-06	DAGLA,MYRF,DKFZP434K028,TMEM258,MIR611,
					FEN1,FADS1,MIR1908,FADS2,
516	4	101.9	102	7.6e-06	PPP3CA,
517	2	108.9	109	0.000124	SULT1C2,SULT1C2P1,SULT1C4,
518	16	30.4	30.5	0.005708	ZNF48,ZNF771,DCTPP1,SEPHS2,ITGAL,
519	16	30.8	31.2	0.260869	MIR4519,BCL7C,MIR762,CTF1,FBXL19-AS1,
					FBXL19,ORAI3,SETD1A,HSD3B7,STX1B,STX4,
					ZNF668,ZNF646,PRSS53,VKORC1,BCKDK,
					KAT8,PRSS8,PRSS36,FUS,
520	16	30.6	30.7	0.469094	ZNF689,PRR14,FBRS,
