# Supplementary material for: Establishing multiple omics baselines for three Southeast Asian populations in the Singapore Integrative Omics Study
Source: Nat Commun. 2017 Sep 21;8:653. doi: 10.1038/s41467-017-00413-x (PMC5608948; doi:10.1038/s41467-017-00413-x)
Supplement: Supplementary file 4 — Supplementary Data 3 [file 41467_2017_413_MOESM4_ESM.xlsx]

## Sheet: Sheet1
Supplementary Data 3. 280 most differentiated transcript probesets between 3 ethnic groups after adjusted for gender effect and batch effect.
Least squares mean (lsm) was calculated for each ethnic groups and fold change was also calculated with respect to Chinese. FC is calculate in this way: since the data was log-2-transformed. i.e log2 FC(Malay-Chinese)=lsmMalay-lsmChinese; FC=2^log2FC(Malay-Chinese).
Probe-id	PBonferroni	Gene	lsmchinese	lsmMalay	lsmIndian	FCMalay-Chinese	FCIndian-Chinese
7912136	1.98e-24	UTS2	7.85	7.85	5.54	1	0.2
8041061	1.52e-13	PLB1	6.77	6.89	7.23	1.09	1.38
8102362	6.76e-12	TIFA	7.81	7.99	8.11	1.14	1.23
8106403	6.78e-12	F2RL1	7.58	7.44	7.26	0.91	0.8
7917052	4.4e-11	SLC44A5	4.54	4.63	4.97	1.07	1.35
7909628	8.52e-11	FLVCR1	8.26	8.14	8.01	0.92	0.84
8078397	1.91e-10	CMTM8	6.57	6.6	6.82	1.02	1.19
7989670	2.09e-10	RBPMS2	6.96	7.01	7.38	1.03	1.34
8103769	3.72e-09	HPGD	6.48	6.43	6.16	0.97	0.8
7982757	5.45e-09	CASC5	6.9	6.76	6.63	0.91	0.83
8045835	1.28e-08	GALNT5	7.26	7.11	6.72	0.9	0.69
8056363	2.87e-08	SLC38A11	5.36	5.41	5.71	1.03	1.27
8088458	6.58e-08	FHIT	6.54	6.67	6.99	1.1	1.37
8062034	7.46e-08	TP53INP2	7.38	7.26	7.21	0.92	0.89
8039212	9.02e-08	LILRB2	8.43	8.35	8.2	0.95	0.85
7988414	1.06e-07	GATM	5.42	5.52	5.75	1.07	1.26
8055872	1.39e-07	CACNB4	6.79	6.5	6.48	0.82	0.81
7910030	1.45e-07	DNAH14	4.39	4.19	4.1	0.87	0.82
7909164	1.46e-07	CTSE	7.36	7.1	6.91	0.83	0.73
8081128	1.59e-07	NSUN3	9.71	9.56	9.37	0.9	0.79
7950447	1.78e-07	XRRA1	6.78	6.77	6.46	1	0.8
7964997	1.87e-07	CAPS2	5.29	5.08	4.98	0.87	0.81
8056943	2.61e-07	KIAA1715	7.55	7.48	7.32	0.96	0.85
8149835	5.54e-07	NEFL	6.35	6.5	6.64	1.11	1.22
8120585	5.8e-07	SMAP1	8.26	8.34	8.39	1.06	1.1
8009666	5.9e-07	RAB37	7.55	7.51	7.39	0.97	0.89
7923662	7.99e-07	PIK3C2B	6.78	6.87	6.98	1.06	1.15
8009443	9.19e-07	ARSG	7.15	7.07	7.02	0.95	0.91
7962112	9.42e-07	CAPRIN2	8.7	8.52	8.41	0.88	0.82
8088468	9.5e-07	NPCDR1	5.42	5.58	5.91	1.12	1.4
7923189	1.02e-06	KIF14	6.67	6.46	6.36	0.86	0.81
8094533	1.25e-06	DTHD1	7.28	7.2	6.78	0.95	0.71
8093332	1.33e-06	ZNF876P	4.95	4.84	4.71	0.93	0.85
7978366	1.82e-06	GZMB	9.05	9.1	8.63	1.04	0.75
8079383	1.95e-06	CCR3	7.09	6.89	6.7	0.87	0.76
8017702	2.55e-06	RN7SL404P	5.24	5.19	5.5	0.96	1.2
8123606	3.68e-06	SERPINB9P1	7.59	7.62	7.86	1.02	1.2
7934026	4.25e-06	DNA2	6.53	6.38	6.25	0.9	0.83
8007917	4.26e-06	RN7SL270P	7.1	7.09	7.32	0.99	1.16
8044499	5.06e-06	SLC20A1	8.96	8.98	8.79	1.01	0.89
8144625	6.05e-06	BLK	6.31	6.33	6.47	1.02	1.12
8085628	6.15e-06	ANKRD28	8.54	8.45	8.32	0.94	0.86
7994280	6.98e-06	IL4R	7.4	7.51	7.61	1.08	1.15
8056361	7.5e-06	RNA5SP111	5.32	5.34	5.59	1.01	1.21
7999562	7.63e-06	PARN	9.74	9.64	9.59	0.94	0.9
7956989	9.94e-06	MDM2	9.3	9.23	9.16	0.95	0.91
8122182	1.24e-05	TBPL1	8.85	8.75	8.63	0.93	0.86
7965900	1.54e-05	C12orf42	5.51	5.59	5.69	1.06	1.13
8030789	1.64e-05	SIGLEC7	7.12	7.08	6.97	0.97	0.9
8151952	2.17e-05	NIPAL2	7.47	7.35	7.11	0.92	0.78
8091103	3.3e-05	TFDP2	8.61	8.53	8.34	0.95	0.83
7917255	3.38e-05	SSX2IP	7.17	7.06	6.96	0.93	0.86
8079237	3.53e-05	KIF15	6.43	6.24	6.12	0.88	0.8
8120251	3.68e-05	FBXO9	9.47	9.37	9.16	0.94	0.81
7922343	3.9e-05	TNFSF4	7.06	6.9	6.75	0.89	0.81
8099826	4.15e-05	TLR10	8.49	8.6	8.74	1.08	1.19
8161211	4.17e-05	PAX5	7.4	7.51	7.62	1.08	1.16
8154449	4.2e-05	CNTLN	7.91	7.73	7.67	0.88	0.85
8127128	4.23e-05	FBXO9	8.21	8.11	7.95	0.93	0.84
8106141	4.75e-05	FCHO2	9.27	9.15	9.07	0.92	0.87
8136138	5.61e-05	RNU1-72P	4.8	4.51	4.42	0.82	0.77
7923086	5.86e-05	ASPM	6.83	6.71	6.53	0.92	0.81
7938370	5.88e-05	SWAP70	9.55	9.66	9.78	1.08	1.17
7922807	6.05e-05	COLGALT2	6.27	6.25	5.96	0.99	0.81
7973101	6.69e-05	RNASE6	9.66	9.49	9.35	0.89	0.8
7932598	7.01e-05	ENKUR	7.46	7.13	7.08	0.8	0.77
8096160	7.19e-05	ARHGAP24	7.19	7.24	7.43	1.04	1.18
8058695	9.38e-05	BARD1	7.36	7.21	7.1	0.9	0.84
8016266	9.78e-05	KANSL1	8.58	8.6	8.66	1.01	1.06
7960874	0.000104	C3AR1	9.05	9.09	9.43	1.03	1.3
8011415	0.000113	P2RX5	7.2	7.32	7.43	1.09	1.17
8037408	0.000113	KCNN4	6.22	6.26	6.33	1.03	1.08
7909586	0.000116	PPP2R5A	8.89	8.81	8.71	0.95	0.89
8139113	0.000133	TRGV7	8.08	8.14	7.8	1.04	0.82
8102342	0.000135	ELOVL6	6.06	6.09	5.81	1.02	0.84
7974689	0.000136	DACT1	6.49	6.57	6.69	1.06	1.15
7949995	0.00014	MRPL21	7.68	7.76	7.41	1.06	0.83
7908178	0.000146	SWT1	8.55	8.43	8.29	0.92	0.84
8112274	0.000154	ELOVL7	9.34	9.07	8.99	0.83	0.78
8059158	0.000163	GLB1L	6.07	6.01	5.89	0.96	0.88
8112428	0.000172	CD180	8.43	8.59	8.73	1.12	1.23
8045933	0.00018	TANK	8.6	8.53	8.41	0.96	0.88
8127234	0.000187	DST	6.08	6.1	6.27	1.01	1.14
7944623	0.000214	TBCEL	10.14	10.05	9.78	0.94	0.78
8011832	0.000225	NUP88	9.19	9.23	9.36	1.03	1.13
7933855	0.000243	RTKN2	6.28	6.3	6.55	1.01	1.2
8109490	0.000248	SGCD	4.98	4.98	4.82	1	0.9
8130032	0.00026	FBXO30	10.3	10.22	10.15	0.95	0.9
7915787	0.000269	PIK3R3	7.84	7.75	7.6	0.94	0.84
8145954	0.00029	TACC1	9.55	9.52	9.47	0.98	0.94
7924773	0.000304	CDC42BPA	7.3	7.03	6.97	0.83	0.8
7902913	0.000322	CDC7	7.48	7.44	7.28	0.97	0.87
8120501	0.000325	COL19A1	6.22	6.28	6.39	1.05	1.13
8110032	0.000332	CREBRF	9.95	9.89	9.85	0.96	0.93
7975066	0.000367	AKAP5	6.08	6.04	5.88	0.97	0.87
7936673	0.000379	RGS10	8.94	8.83	8.77	0.93	0.89
8093950	0.000393	S100P	6.25	6.29	6.64	1.02	1.3
8085263	0.000412	EMC3	10.08	9.99	9.87	0.94	0.87
8095343	0.00042	STAP1	7.92	8.1	8.27	1.13	1.27
8021301	0.000425	RAB27B	9.7	9.34	9.37	0.78	0.8
8157105	0.000464	ZNF462	5.52	5.59	5.66	1.05	1.1
8038989	0.000477	ZNF600	7.04	7.06	6.79	1.01	0.84
8111772	0.000479	DAB2	8.71	8.47	8.45	0.85	0.84
8081657	0.000487	CD200	6.29	6.37	6.6	1.05	1.24
7937749	0.000496	TNNT3	7.04	7.13	7.16	1.06	1.09
7937020	0.000595	MKI67	7.26	7.18	6.98	0.94	0.82
8101411	0.000631	LIN54	9.06	8.97	8.93	0.94	0.91
8162117	0.000638	GOLM1	8.06	8.02	7.84	0.97	0.86
8087739	0.000665	CISH	7.03	7.05	7.13	1.02	1.07
8054254	0.000677	AFF3	7.22	7.35	7.48	1.1	1.2
7986350	0.000677	ARRDC4	7.46	7.25	7.17	0.87	0.82
7935270	0.000691	BLNK	8.03	8.18	8.31	1.1	1.21
8113278	0.000712	LIX1	6.11	6.21	6.48	1.07	1.3
8130129	0.000754	NUP43	7.35	7.39	7.53	1.03	1.13
8037123	0.000764	POU2F2	7.8	7.82	7.88	1.02	1.06
7922174	0.000772	F5	8.07	8.14	8.32	1.05	1.19
7909350	0.000779	CR2	6.74	6.97	7.08	1.17	1.26
8123728	0.000867	LYRM4	5.85	5.93	6.04	1.05	1.14
8160771	0.000905	KIF24	5.59	5.47	5.44	0.92	0.9
8161755	0.00094	ALDH1A1	9.21	8.91	8.86	0.81	0.78
8006187	0.00111	ATAD5	7.25	7.12	7.08	0.91	0.89
8075637	0.00121	LARGE	6.27	6.37	6.4	1.07	1.1
8102076	0.00127	CENPE	6.07	5.93	5.83	0.91	0.84
8099471	0.00127	FGFBP2	6.62	6.78	6.29	1.12	0.8
8015769	0.00127	BRCA1	6.86	6.79	6.67	0.95	0.87
8106393	0.00141	F2R	8.24	8.26	8.04	1.01	0.87
8160722	0.00141	UBAP2	8.5	8.43	8.4	0.95	0.93
8148158	0.00148	TBC1D31	9.24	9.22	9.06	0.99	0.89
8142536	0.00151	RNA5SP241	5.03	5.06	5.35	1.02	1.25
7922976	0.00154	PTGS2	8.71	8.6	8.47	0.93	0.85
7978428	0.00155	STRN3	8.45	8.41	8.33	0.97	0.92
8150276	0.00157	PPAPDC1B	7.94	8.01	8.16	1.05	1.17
7943413	0.00172	BIRC3	10.7	10.8	10.87	1.07	1.12
8083605	0.00192	RSRC1	8.89	8.72	8.65	0.89	0.85
8138454	0.00196	TWISTNB	6.61	6.66	6.77	1.03	1.11
8071649	0.00197	BMS1P20	8.85	8.95	9.08	1.07	1.17
7999553	0.00199	CPPED1	10.42	10.33	10.25	0.93	0.88
7978846	0.00205	POLE2	4.79	4.68	4.6	0.93	0.88
7902512	0.00215	DNAJB4	7.97	7.9	7.72	0.96	0.84
8095680	0.00218	CXCL8	7.64	7.56	7.35	0.94	0.82
8110841	0.0022	LPCAT1	9.16	9.16	9.02	1	0.91
7981161	0.00233	SYNE3	6.85	6.89	6.94	1.03	1.06
8143065	0.00235	C7orf49	8.04	8.11	8.3	1.05	1.2
7940287	0.00237	MS4A1	9.61	9.75	9.89	1.11	1.22
8007921	0.0024	MYL4	8.11	7.97	7.73	0.91	0.77
7963491	0.00256	KRT1	5.66	5.73	5.81	1.05	1.11
7964660	0.00259	AVPR1A	5.92	5.76	5.69	0.9	0.85
8056376	0.00259	SCN3A	5.38	5.47	5.63	1.06	1.19
8127370	0.00285	KHDRBS2	6.05	6.1	6.2	1.04	1.11
8156538	0.00293	HIATL1	10.12	10.11	9.88	0.99	0.84
7937798	0.00294	RNU6-878P	6.57	6.47	6.27	0.93	0.81
8081537	0.00307	TRAT1	10.65	10.75	10.83	1.07	1.14
7932407	0.00307	ST8SIA6	7.07	7.01	6.79	0.97	0.82
8097586	0.00314	GAB1	9.58	9.4	9.39	0.88	0.88
7942032	0.00316	PPP6R3	9.37	9.31	9.3	0.96	0.95
8002904	0.0032	ADAT1	7.47	7.45	7.34	0.99	0.91
8123739	0.0034	NRN1	5.59	5.63	5.75	1.02	1.11
7976554	0.00343	LOC100133207	4.84	4.88	5.1	1.03	1.2
7925755	0.00347	OR2T11	5.29	5.44	5.49	1.11	1.15
7934945	0.00351	PANK1	6.27	6.32	6.36	1.03	1.07
8130539	0.0036	TAGAP	9.42	9.38	9.32	0.98	0.93
8117372	0.00393	HIST1H2AC	10.33	10.25	10.17	0.94	0.9
8090630	0.00409	TMCC1	7.7	7.58	7.52	0.92	0.88
8146756	0.00428	CSPP1	9.08	8.97	8.91	0.93	0.89
7973185	0.0043	RPGRIP1	5.66	5.54	5.49	0.92	0.89
8045974	0.00477	SLC4A10	7.92	7.9	7.45	0.98	0.72
7908376	0.00488	RGS18	10.41	10.28	10.26	0.92	0.9
8091678	0.00495	VEPH1	6.06	5.8	5.75	0.83	0.81
8101728	0.00502	FAM13A	7.94	7.95	8.11	1.01	1.12
8140752	0.00502	ABCB4	5.86	5.93	6.06	1.05	1.15
8129627	0.00506	VNN3	9.23	9.17	8.93	0.96	0.81
7921319	0.00512	FCRL1	8.38	8.45	8.69	1.05	1.25
8068833	0.00513	PDE9A	6.83	6.9	6.97	1.05	1.1
8019857	0.00515	NDC80	6	5.92	5.77	0.95	0.86
7963851	0.00526	TESPA1	8.25	8.33	8.47	1.06	1.17
8155930	0.0054	GCNT1	7.3	7.37	7.48	1.04	1.13
8129108	0.00548	ZUFSP	5.61	5.57	5.44	0.97	0.88
7967863	0.00571	ZNF605	6.05	6.01	5.87	0.97	0.88
7915926	0.00577	STIL	6.24	6.06	6.03	0.89	0.86
7971565	0.0059	LPAR6	7.94	7.99	8.08	1.04	1.1
8029136	0.00591	CD79A	7.51	7.69	7.77	1.14	1.2
8089519	0.00615	BTLA	9.15	9.25	9.39	1.07	1.18
8003348	0.00641	RNF166	8.48	8.49	8.36	1.01	0.92
8096617	0.00664	BANK1	9.02	9.12	9.26	1.07	1.18
7906978	0.00673	MGST3	8.81	8.86	8.98	1.04	1.13
7907370	0.00703	DNM3	7.79	7.52	7.5	0.83	0.82
8122045	0.00729	AKAP7	7.12	7.04	6.94	0.94	0.88
8097256	0.00734	FGF2	5.99	5.9	5.88	0.94	0.92
8108050	0.00771	TCF7	8.16	8.26	8.34	1.07	1.13
8137627	0.00788	DNAJB6	8.08	8.04	7.97	0.97	0.93
7903765	0.00798	GSTM1	6.4	6.59	7.24	1.13	1.79
8025978	0.00851	ZNF763	5.72	5.63	5.53	0.94	0.88
8155747	0.00867	C9orf135	3.46	3.43	3.58	0.98	1.09
8128111	0.0089	UBE2J1	9.91	10	10.04	1.06	1.09
8000590	0.00904	SULT1A1	6.97	6.99	6.78	1.01	0.88
7945734	0.01	C11orf21	7.25	7.21	7.14	0.97	0.93
7943892	0.0107	NCAM1	7.28	7.3	6.96	1.01	0.8
7931914	0.0113	IL2RA	7.58	7.55	7.79	0.98	1.16
8128247	0.0113	BACH2	7.58	7.64	7.79	1.05	1.16
7970513	0.0116	SKA3	7.13	7	6.93	0.91	0.87
8129458	0.0117	ARHGAP18	9.2	9.07	9.01	0.92	0.88
7903565	0.0121	GPSM2	7.16	7.01	6.95	0.9	0.87
7975482	0.0123	RGS6	6.68	6.52	6.45	0.9	0.85
8012197	0.0125	PLSCR3	6.55	6.62	6.66	1.05	1.08
7907657	0.0131	RALGPS2	7.95	8.06	8.18	1.08	1.17
7962455	0.0132	NELL2	8.11	8.3	8.44	1.15	1.26
8072926	0.0135	H1F0	7.55	7.47	7.71	0.95	1.12
8090030	0.0136	HSPBAP1	8.28	8.18	8.13	0.93	0.9
8058203	0.0139	ALS2CR12	9.1	8.99	8.89	0.92	0.86
8123080	0.0141	SYTL3	7.58	7.58	7.4	1	0.88
8055606	0.0142	GTDC1	7.83	7.76	7.7	0.95	0.92
7897685	0.0151	UBIAD1	7.7	7.76	7.81	1.05	1.09
7902396	0.0154	SNORD45C	3.64	3.6	3.52	0.97	0.92
7959354	0.0157	BCL7A	6.96	7.04	7.1	1.06	1.11
7975121	0.0158	CHURC1-FNTB	7.01	6.89	6.86	0.92	0.9
7952103	0.0159	DDX6	11.18	11.15	11.1	0.98	0.95
8120967	0.0159	NT5E	7.12	7.32	7.43	1.15	1.24
7939150	0.0162	PRRG4	7.49	7.38	7.25	0.93	0.85
8129418	0.0165	PTPRK	5.93	6.05	6.14	1.09	1.16
7984174	0.0167	SNX22	6.67	6.72	6.77	1.03	1.07
8163908	0.0171	GGTA1P	7.32	7.03	7.02	0.82	0.82
8110055	0.0174	CPEB4	10.12	10.04	9.94	0.94	0.88
7991562	0.0175	PRKXP1	7.91	7.79	7.53	0.92	0.77
7981183	0.0175	TCL1A	7.68	7.83	8.07	1.11	1.31
8149330	0.0177	CTSB	10.21	10.18	10.05	0.97	0.89
7925701	0.0182	RNA5SP82	7.61	7.52	7.41	0.94	0.87
7998033	0.0185	TCF25	8.01	8.01	7.9	1	0.93
8041197	0.0189	YPEL5	9.4	9.36	9.32	0.97	0.94
7921298	0.0189	FCRL2	6.37	6.49	6.61	1.09	1.18
7945786	0.0192	NAP1L4	8.69	8.59	8.54	0.93	0.9
8008825	0.0195	DHX40	7.97	7.93	7.82	0.97	0.91
8127484	0.0197	B3GAT2	6.86	6.89	6.93	1.02	1.05
7921144	0.0197	SH2D2A	7.33	7.39	7.19	1.04	0.91
8043504	0.0197	MAL	8.95	9.06	9.19	1.08	1.18
7924508	0.0202	SUSD4	6.34	6.44	6.49	1.08	1.11
8014259	0.0207	SLFN14	8.24	8.02	7.84	0.86	0.76
8122860	0.0207	MYCT1	5.48	5.25	5.26	0.86	0.86
7939383	0.0211	PRR5L	6.86	6.89	6.69	1.02	0.89
7933010	0.0211	PARD3	6.53	6.38	6.32	0.9	0.87
8115543	0.0211	EBF1	6.98	7.09	7.21	1.08	1.17
7944913	0.0213	CCDC15	6.29	6.02	6.03	0.83	0.83
8148317	0.0216	MYC	7.77	7.86	7.95	1.07	1.14
7967386	0.022	MPHOSPH9	8.32	8.29	8.2	0.98	0.92
7907430	0.022	FASLG	6.61	6.61	6.47	1	0.91
8116874	0.0223	SYCP2L	5.09	4.75	4.75	0.79	0.79
7921900	0.0232	SH2D1B	6.98	7.05	6.57	1.05	0.76
8106986	0.0235	RHOBTB3	6.75	6.7	6.54	0.96	0.86
8142110	0.0236	SYPL1	8.79	8.87	8.92	1.06	1.1
7921677	0.0252	CD244	8.2	8.18	8.02	0.99	0.89
7942544	0.0253	RNF169	7.9	7.86	7.78	0.97	0.92
8029056	0.0257	TMEM91	7.92	7.87	7.78	0.97	0.91
8068083	0.0268	MAP3K7CL	8.05	8.01	7.91	0.97	0.9
8106534	0.0286	PAPD4	9.84	9.8	9.77	0.97	0.95
8160647	0.029	BAG1	9.12	8.98	8.93	0.91	0.87
8137709	0.0293	ZFAND2A	8.49	8.46	8.36	0.98	0.91
8063156	0.0298	CD40	6.04	6.09	6.15	1.04	1.08
7977736	0.03	RAB2B	9.77	9.59	9.5	0.88	0.83
7902235	0.0311	LRRC7	4.67	4.71	4.81	1.03	1.1
8091120	0.0311	GK5	6.88	6.98	6.69	1.08	0.88
8141035	0.0335	SGCE	5.88	5.98	6.04	1.07	1.12
7983469	0.034	SPATA5L1	6.23	6.17	6.08	0.96	0.9
8023646	0.0345	BCL2	7.94	7.98	8.09	1.03	1.1
8144953	0.0347	XPO7	8.83	8.71	8.59	0.92	0.85
8150419	0.0352	ZMAT4	5.66	5.59	5.46	0.95	0.87
7980080	0.0352	ENTPD5	7.38	7.23	7.1	0.9	0.82
7965510	0.0363	TMCC3	7.63	7.55	7.47	0.94	0.9
8091954	0.0371	GOLIM4	7.45	7.36	7.3	0.94	0.9
8005661	0.0381	SPECC1	8.69	8.51	8.5	0.88	0.88
8163000	0.0389	RNU6-492P	9.81	9.92	10.01	1.08	1.15
8019563	0.0408	MGC70870	6.18	6.25	6.35	1.05	1.13
8101086	0.0428	NAAA	8.6	8.59	8.78	1	1.14
7978970	0.0429	CDKL1	6.3	6.28	6.2	0.98	0.93
8121794	0.0431	SMPDL3A	6.74	6.6	6.49	0.91	0.84
7990620	0.0447	TSPAN3	7.98	8.02	8.13	1.03	1.11
8095566	0.0461	MOB1B	9.45	9.36	9.26	0.94	0.88
8164013	0.0468	STRBP	8.56	8.63	8.74	1.05	1.14
7903920	0.0483	CHI3L2	5.54	5.72	5.74	1.14	1.15
8154670	0.0484	IFT74	6.43	6.3	6.25	0.91	0.88
8126750	0.0484	ENPP5	5.98	6.03	5.74	1.04	0.85
8081758	0.049	GRAMD1C	7.64	7.43	7.34	0.86	0.81
