# Supplementary material for: Establishing multiple omics baselines for three Southeast Asian populations in the Singapore Integrative Omics Study
Source: Nat Commun. 2017 Sep 21;8:653. doi: 10.1038/s41467-017-00413-x (PMC5608948; doi:10.1038/s41467-017-00413-x)
Supplement: Supplementary file 5 — Supplementary Data 4 [file 41467_2017_413_MOESM5_ESM.xlsx]

## Sheet: Sheet1
Supplementary Data 4. 107 significant differentiated lipids between 3 ethnic groups after adjusted for gender.
Least squares mean (lsm) was calculated for each ethnic groups and fold change was also calculated with respect to Chinese. FC is calculate in this way: since the data was log-2-transformed. i.e log2 FC(Malay-Chinese)=lsmMalay-lsmChinese; FC=2^log2FC(Malay-Chinese).
The lipid concentration for each lipid species is referring to the mean of 359 samples and it has converted from raw data in pmol/ml to nmol/ml.
Lipid Species	PBonferroni	lsmChinese	lsmMalay	lsmIndian	FC(Malay-Chinese)	FC(Indian-Chinese)	Mean lipid concentration
							(nmol/ml)
Cer(d18:1/24:1)	0.00172	10.33	10.41	10.09	1.06	0.85	1.291
SM(32:0)	2.99e-07	8.11	8.33	8.44	1.17	1.26	0.329
SM(32:2)	3.71e-07	9.42	9.68	9.7	1.19	1.22	0.816
SM(41:1)	0.0122	13.19	13.27	13.36	1.06	1.12	10.135
PC(28:0)	0.000137	7.43	8.13	8.06	1.63	1.55	0.298
PC(29:0)	0.000105	4.99	5.26	5.39	1.21	1.32	0.041
PC(30:0)	9.95e-07	10.52	10.88	10.95	1.28	1.35	1.91
PC(31:0)	9.86e-05	8.15	8.25	8.47	1.07	1.25	0.333
PC(32:3)	0.00627	7.5	7.65	7.68	1.11	1.13	0.201
PC(34:4)	1.67e-05	9.07	9.14	9.43	1.05	1.29	0.635
PC(35:2)	0.0439	12.12	11.98	11.95	0.91	0.89	4.288
PC(36:0)	0.00175	7.24	6.78	6.99	0.73	0.84	0.135
PC(36:3)	4.2e-06	15.68	15.75	15.89	1.05	1.16	56.967
PC(16:0_20:4)	0.00736	15.78	15.57	15.98	0.86	1.15	58.138
PC(37:6)	0.0202	8.05	7.92	7.8	0.91	0.84	0.259
PC(38:3)	3.84e-21	13.28	13.53	13.97	1.2	1.62	13.325
PC(38:4)	0.0196	14.7	14.43	14.91	0.83	1.16	27.417
PC(16:0_22:6)	0.00115	15	14.93	14.74	0.95	0.84	31.731
PC(39:6)	0.000736	8.92	8.69	8.6	0.85	0.8	0.456
PC(39:7)	2.55e-14	4.91	4.43	4.03	0.72	0.54	0.026
PC(40:7)	7.38e-10	10.69	10.53	10.34	0.89	0.78	1.529
PC(40:8)	1.36e-07	9.13	8.85	8.85	0.82	0.82	0.509
PC(O-32:1)	5.44e-09	8.3	8.3	7.98	1	0.8	0.303
PC(O-32:2)	1.55e-08	6.75	6.91	6.01	1.12	0.6	0.112
PC(O-34:3)	7.64e-09	7.39	7.43	6.88	1.03	0.7	0.164
PC(O-34:4)	1.16e-10	6.72	6.53	5.96	0.88	0.59	0.1
PC(O-36:1)	3.36e-05	7.71	7.66	7.49	0.97	0.86	0.203
PC(O-36:2)	1.35e-12	10.28	10.23	9.89	0.97	0.77	1.166
PC(O-36:3)	7.07e-15	11.14	10.96	10.81	0.88	0.79	2.055
PC(O-36:4)	9.57e-10	12.94	12.64	12.66	0.81	0.82	7.07
PC(O-36:5)	6.91e-08	9.35	9.12	8.67	0.85	0.62	0.626
PC(O-38:4)	3.55e-05	11.03	10.79	10.8	0.85	0.85	1.937
PC(O-38:5)	1.72e-12	12.35	11.93	12.02	0.74	0.79	4.529
PC(O-40:5)	1.55e-06	9.5	9.33	9.29	0.89	0.86	0.678
PC(O-40:6)	1.71e-17	9.36	9.2	8.89	0.89	0.72	0.594
PC(O-40:7)	5.78e-24	9.92	9.62	9.33	0.81	0.66	0.832
PC(P-32:1)	0.0076	7.73	7.77	7.53	1.02	0.87	0.213
PC(P-34:3)	4.53e-05	6.68	6.49	6.04	0.88	0.64	0.106
PC(P-36:2)	3.75e-09	9.55	9.42	9.2	0.92	0.79	0.701
PC(P-36:5)	0.00455	8.67	8.57	8.24	0.93	0.74	0.417
PC(P-38:4)	0.000429	9.75	9.39	9.5	0.77	0.84	0.782
PC(P-38:5)	4.32e-16	11.53	11.29	11.12	0.85	0.75	2.639
PC(P-38:6)	8.61e-10	10.3	10.18	9.86	0.92	0.74	1.169
PC(P-40:6)	2.27e-14	7.99	7.75	7.42	0.85	0.68	0.226
LPC(17:1)	8.55e-05	6.41	6.25	6.11	0.89	0.81	0.081
LPC(18:0)	0.0369	13.54	13.45	13.37	0.94	0.89	11.591
LPC(18:1)	0.00274	13.06	13.08	12.85	1.01	0.86	8.474
LPC(18:2)	4.99e-05	13.88	13.79	13.62	0.94	0.83	14.566
LPC(20:0)	3.1e-10	5.93	5.58	5.56	0.78	0.77	0.054
LPC(20:1)	2.46e-17	6.7	6.19	6.18	0.7	0.7	0.087
LPC(20:2)	2.68e-12	6.98	6.71	6.61	0.83	0.77	0.113
LPC(20:3)	1.86e-09	9.78	9.9	10.22	1.09	1.36	1.064
LPC(22:0)	9.68e-05	3.81	3.59	3.53	0.86	0.82	0.013
LPC(22:1)	3.39e-13	2.78	2.34	2.26	0.74	0.69	0.006
LPC(22:6)	0.00109	10.02	9.94	9.72	0.94	0.81	1.008
LPC(O-16:0)	2.33e-10	9.05	8.79	8.74	0.84	0.8	0.48
LPC(O-18:0)	3.31e-11	6.81	6.39	6.41	0.75	0.76	0.098
LPC(O-18:1)	2.4e-09	7.91	7.52	7.56	0.77	0.79	0.211
LPC(O-20:1)	4.16e-15	3.87	3.56	3.43	0.81	0.74	0.013
LPC(O-22:0)	5.16e-07	4.88	4.77	4.63	0.93	0.84	0.028
LPC(O-22:1)	2.64e-11	4.11	3.96	3.71	0.9	0.76	0.016
LPC(O-24:0)	0.0152	5.79	5.74	5.62	0.97	0.89	0.054
LPC(O-24:1)	3.71e-10	5.65	5.55	5.3	0.93	0.78	0.047
LPC(O-24:2)	2.01e-11	3.71	3.46	3.27	0.84	0.74	0.012
PE(40:7)	4.3e-07	9.36	9.15	8.91	0.86	0.73	0.613
PE(O-34:1)	0.00098	7.92	7.65	7.64	0.83	0.82	0.226
PE(O-34:2)	8.89e-09	8.32	8.17	7.81	0.9	0.71	0.3
PE(O-36:2)	3.05e-05	7.61	7.47	7.24	0.91	0.77	0.188
PE(O-36:3)	6.3e-13	8.06	7.65	7.48	0.75	0.67	0.232
PE(O-36:4)	5.25e-16	10.85	10.35	10.21	0.7	0.64	1.552
PE(O-38:4)	2.3e-09	10.07	9.71	9.54	0.78	0.69	0.962
PE(O-38:5)	7.95e-13	10.13	9.7	9.62	0.74	0.7	0.964
PE(O-40:5)	6.98e-08	7.94	7.62	7.54	0.8	0.76	0.221
PE(O-40:6)	6.87e-08	7.86	7.56	7.47	0.81	0.77	0.21
PE(O-40:7)	3.54e-20	8.53	8.2	7.9	0.8	0.65	0.317
PE(P-16:0/18:1)	0.000118	10	9.81	9.73	0.87	0.83	0.961
PE(P-16:0/18:2)	1.84e-05	11.77	11.75	11.42	0.99	0.79	3.411
PE(P-16:0/20:4)	3.92e-08	14.02	13.36	13.57	0.63	0.73	13.893
PE(P-16:0/22:6)	1.39e-10	13.26	13.06	12.84	0.87	0.75	8.927
PE(P-18:0/18:1)	1.3e-08	9.62	9.46	9.23	0.89	0.76	0.732
PE(P-18:0/18:2)	1.21e-07	11.79	11.74	11.37	0.96	0.75	3.406
PE(P-18:0/20:4)	9.63e-13	13.94	13.26	13.37	0.62	0.67	12.819
PE(P-18:0/22:5)	0.000818	9.74	9.19	9.42	0.68	0.8	0.752
PE(P-18:0/22:6)	3.99e-19	12.53	12.23	11.84	0.81	0.62	5.1
PE(P-20:0/20:4)	6.17e-06	10.05	9.28	9.61	0.59	0.74	0.886
LPE(18:0)	0.0304	10.26	10	10.06	0.84	0.87	1.15
PI(32:0)	2.67e-07	7.62	8.01	8.2	1.32	1.5	0.283
PI(32:1)	0.000339	8.03	8.74	8.58	1.64	1.47	0.426
PI(38:2)	1.62e-07	9.13	9.12	8.79	0.99	0.79	0.542
PI(40:4)	0.0324	8.39	8.26	8.17	0.91	0.86	0.324
CE(14:0)	0.0142	14.49	14.85	14.85	1.28	1.28	30.614
CE(16:2)	0.028	10.2	10.6	10.57	1.32	1.29	1.626
CE(18:3)	1.05e-08	16.05	16.46	16.71	1.33	1.58	101.059
CE(20:3)	1.09e-14	14.64	15.01	15.4	1.29	1.69	37.551
DG(16:0_20:3)	4.95e-07	7.7	7.86	8.27	1.12	1.49	0.288
DG(16:0_20:4)	0.00157	9.03	9.12	9.52	1.06	1.4	0.731
DG(18:1_20:3)	8.02e-06	9.47	9.53	9.92	1.05	1.37	0.892
DG(18:2_20:3)	1.23e-06	7.66	7.6	8.16	0.97	1.42	0.252
TG(14:0_16:0_18:1)	0.0016	13.18	13.83	13.78	1.56	1.51	16.205
TG(14:0_16:0_18:2)	0.00646	12.62	13.22	13.18	1.51	1.48	10.876
TG(14:0_17:0_18:1)	0.000763	10.2	10.64	10.75	1.36	1.47	1.856
TG(14:1_16:0_18:1)	0.0117	9.56	10.28	10.11	1.64	1.46	1.332
TG(15:0_16:0_18:1)	0.00873	9.45	9.92	9.95	1.38	1.41	1.098
TG(16:0_16:0_18:1)	0.0137	15.36	15.78	15.77	1.33	1.33	59.877
TG(16:0_16:1_17:0)	0.00178	10.47	10.98	11.03	1.42	1.47	2.311
TG(18:1_18:1_22:6)	0.000397	10.6	10.59	10.03	0.99	0.67	1.657
TG(18:2_18:2_20:4)	0.0317	9.15	8.85	9.53	0.81	1.3	0.668
